# Supplementary material for: Hammerhead flatworms (Platyhelminthes, Geoplanidae, Bipaliinae): mitochondrial genomes and description of two new species from France, Italy, and Mayotte
Source: PeerJ. 2022 Feb 1;10:e12725. doi: 10.7717/peerj.12725 (PMC8815365; doi:10.7717/peerj.12725)
Supplement: Supplemental Information 3 — "Alien" DNA sequences detected in various samples. They correspond to the prey inside the digestive tract. [file peerj-10-12725-s003.zip]

Archive with 5 entries (4 files):
- Supplemental - Alien DNA sequences from prey/
- Supplemental - Alien DNA sequences from prey/Alien DNA from Bipalium adventitium MNHN JL328 alien_DNA_BIPAadvent.fasta
- Supplemental - Alien DNA sequences from prey/Alien DNA from Bipalium vagum MNHN JL307 alien_DNA_BIPAvag.fasta
- Supplemental - Alien DNA sequences from prey/Alien DNA from Humbertium covidum MNHN JL090 alien_DNA_HUMBcovi_JL090.fasta
- Supplemental - Alien DNA sequences from prey/Alien DNA from Humbertium covidum MNHN JL351 alien_DNA_HUMBcovi_JL351.fasta
