# Supplementary material for: Hammerhead flatworms (Platyhelminthes, Geoplanidae, Bipaliinae): mitochondrial genomes and description of two new species from France, Italy, and Mayotte
Source: PeerJ. 2022 Feb 1;10:e12725. doi: 10.7717/peerj.12725 (PMC8815365; doi:10.7717/peerj.12725)
Supplement: Supplemental Information 3 — "Alien" DNA sequences detected in various samples. They correspond to the prey inside the digestive tract. [file peerj-10-12725-s003.zip › Supplemental - Alien DNA sequences from prey/Alien DNA from Bipalium adventitium MNHN JL328 alien_DNA_BIPAadvent.fasta]

>NODE_19_length_9730_cov_52.980923_lombric
ATCTGAAGCCAGCGCATAGCGTGCAGACGTATTAATCCGCGTTGAATAGAGCCTGCCTCA
CGGTGCGCTGCTTTATACGTGAAGCGGCAGTGCAGCGTACGAACACGGCAAGGCGACAAG
AGGCGTGTGGCGTTTGGTTATGCGTCTTCTGTCGACCTGTTTGTCGGTTGGTTGGTACGA
CGTCGAGCGACGGCGAATTCGTTTCGCAACGTTCGATCGGCGAACTCTGTCGCGAGAGCG
AGGCAATCTCGAAGACGCCCGGCTGCGACCGGGGCCAGCGTGCCAGCGGTCCGGCAAGCG
TCTCGTCGGTTGACTTCCTTTGCGTCGTCTGGCGGTCGAGATCCGAACGGTGTGCGACAC
GTCTTGTTTCGTTACGAACCTGACCGTCTTGAGTATTCCGGCCCCGCAACGGGTGCCGCG
AAGGCGAGAGAAACGGGCGCCCGCGATCTGGGCCGCGGCGGCTTCGGCCGATGCGCGGTC
CGTCCGGGCGCCGAACGAATGGTTACGAGTGCCGTTTTGTCTGGTCGTCGTACGAGTGCG
ACGCGAGCTCCGCGACCGTGCGGGCTCCGCCGAACGTGTGTGACGCCGAGCGACCGACCG
CCGCGTGCGGTGGGCGGTCGCCGACGACGGTAGCTACCTGGTTGATCCTGCCAGTAGTCA
TATGCTTGTCTCAAAGATTAAGCCATGCATGTCTAAGCACAAACCTTTACACGGTGAAGC
TGCGAATGGCTCATTAGGCCACCCATGATTTCTTAGATCGTACAATCCTACTTGGATAAC
TGCGGTAATTCTGGAGCTAATACATGCCACAAAGCTCCGACCCCTATGGGAAAGAGCGCG
TTTATTAGGTCAAAACCAATCGGGTCCTCGCGGCCCGTAACTCTGATGACTCTGGATAAC
TTCGAGCTGATCGCATGGCCTCGTGCCGGCGACGTATCTTTCAAGTGTGTGCCCTATCAA
CTTTCGATGGTACGTGATATGCCTACCATGGTAGTAACGGGTAACGGGGAATCAGGGTTC
GATTCCGGAGAGGGAGCATGAGAAACGGCTACCACATCCAAGGAAGGCAGCAGGCGCGCA
AATTACCCAATCCCGACACGGGGAGGTAGTGACGAAAAATAACAATACGGGACTCTTTTG
AGGCCCCGTAATTGGAATGAGTACACTTTAAATCCTTTAACGAGGATCAATTGGAGGGCA
AGTCTGGTGCCAGCAGCCGCGGTAATTCCAGCTCCAATAGCGTATACTAAAGTTGTTGCA
GTTAAAAAGCTCGTAGTTGGATCTCGGGTCGTGCCGAGCGGTTCGCTTCGCGGCGGTACT
TCTCGGCGCGGCCTAGCCGCCGGTCTTCGCTTGGTGCTCTTCGTTGAGTGCCTCGCGCGG
CCGACAGATTTACTTTGAAAAAATTAGAGTGCTCAAAGCAGGCGCTTCGCTTGTATAGTC
GTGCATGGAATAATGGAATAGGACCTCGGTTCTATTTTGTTGGTTTTCGGAACTTGAGGT
AATGATTAAGAGGGACAGACGGGGGCATTCGTATTACGGTGTCAGAGGTGAAATTCTTGG
ATCGCCGTAAGACGAACTACTGCGAAAGCATTTGCCAAGAATGTTTTCATTAATCAAGAA
CGAAAGTCAGAGGTTCGAAGACGATCAGATACCGTCGTAGTTCTGACCATAAACGATGTC
GACTGGCGATCCGCGGACGTCGCTTCTATGACCCCGCGGGCAGCCTTCGGGAAACCAAAG
TCTATGGATTCCGGGGGAAGTATGGTTGCAAAGCTGAAACTTAAAGGAATTGACGGAAGG
GCACCACCAGGAGTGGAGCCTGCGGCTTAATTTGACTCAACACGGGAAAACTCACCCGGC
CCGGACACTGTAAGGATTGACAGATTGAGAGCTCTTTCTTGATTCGGTGGGTGGTGGTGC
ATGGCCGTTCTTAGTTGGTGGAGCGATTTGTCTGGTTAATTCCGATAACGAACGAGACTC
TAGCCTGCTAAATAGTTCGTCGATGGCACTCTGTCGGCGCTAACTTCTTAGAGGGACAAG
TGGCGTTCAGTCACACGAGATTGAGCAATAACAGGTCTGTGATGCCCTTAGATGTTCGGG
GCCGCACGCGCGCTACACTGAAGGAGTCAACGTGTCTGCTTCCTGATCCGAAAGGACCGG
GCAACCCGATGAACGTCCTTCGTGCTAGGGATTGGGGCTTGTAATTCTTCCCCATGAACG
AGGAATTCCCAGTAAGCGCGAGTCATAAGCTCGCGTTGATTACGTCCCTGCCCTTTGTAC
ACACCGCCCGTCGCTACTACCGATTGGATGGTTTAGTGAGATCCTCGGATTGGACCCGGC
GCGGAGGGCAACCTTCGGGTCGGTGATCCGAAAAGACGATCAAACTTGATCATCTAGAGG
AAGTAAAAGTCGTAACAAGGTTTCCGTAGGTGAACCTGCGGAAGGATCATTACCGTATCG
ACCGCGTCGTTCGTTCGGGCCTCTCGGGGTTCGTCGTCGACCGGTTACGACTCGCGCGGC
TCGCAGAGCTCGCCCGTCGTTGGAACACTCTGTATCCGAACGGCCGCGGTTAACGGTGCC
GCGCCCCGAAAGGGCGCGGCGGCGGTCGACAGTCGATGTTACGAACGGTTACGGCGGTCA
CGCTTTACCGGTGTCGGCGTCCCGGGTACCTTTCCCGTCCATCTCGGTCGGTCGGCGGTC
CTTTGGCGGTCGCCCGCCTCGCCTGTGCGGCGGGGCGGGGGGCGCCGGCCGGCCCCCCCC
CGCGGGGGGGGGGGGGGGGGGCGGCCGCGCGCCGGCCGCGGACGGGGAGAGCACGGGCGG
ACGGCGAGCGTCGACGGGCACCCCGCGTGCCCGCCGGCGTCGTACGCGGTCGCCCGCGCG
AGGTTCAAAGAGTCGCTCGAGCTCGTCTCGACCGCCCACGATCGGGCTGGCGCGCGTCCT
GCTGCTTCGGCGGCGCGACGAGCGGCCGCCCGGGCGTCGTTTTTCAGTTTCGGTTTGTCA
CTCGTCTCGTCGTGTACTGGTTACGTTTGAGTGCGGCGATCGCCCCGCGGTCGTCGCATC
GTCGTCGTCTTCGTACGACAAACAGACAGACACTCTTGGCGGTGGATCACTGGGTTCGTG
CGTCGATGAAGAGCGCAGCCAGCTGCGTTAATTAATGTGAATTGCAGGACACATTGAACA
TCGAGATCTTGAACGCATATTGCGGCCTCGGGCACTCCCGAGGCCACGCCCGTCTCAGGG
TCGGTTGAAAATCGAATCGCGGGTCGCTCTCAGCCCGCGCAGTGGAGCGTCGCAGCGTGG
CTGCGGCGGCGCAGGGGCCGGTCGCGGGGGTTCGCCCGCGGCGCGCGTTCCGGTAGTCGG
CGGCGGGCCGTTTTCTGCCCGTGCCAGCCGGTCGGACGCGCGCGCGGCGGGGCCCGACGC
CCGCGACGCTTTGCGCCGCTCGGCCGTTCGCTTCGTCGTCCGAAGAACAGACCGGGCTCA
CTCGCTCCGTCGGCCGCGGCGTCATGTCGGCGCGCGGTCGGCGCCAGGGCGGGACGGCGA
GTCGGTGTGCTTACAGTCCGTCGCCTGTCCGTTTCTGTGCGTCGGTCCGCCGGCGTTTAG
GCGCCGTCGGTCGTACGGGGCGGCGTGTGTCCGCGGTGAATCGTCTCACGCTTCGACCTG
AGATCGGACGAGATTACCCGCTGAATTTAAGCATATTACTAAGCGGAGGAAAAGAAACTA
ACAAGGATTCCCTCAGTAACGGCGAGTGAAGCGGGAATAGCCCAGCACCGAATCCCCCGC
CCTTGGGCGGCGGGACCTGTGGTGTTCGGGACGACCTTCGTTCGTCGGCCGGTCGCCCGA
GTCCTCCTGATCGGGGCCCTACCCAGAGCGGGTGTAAGGCCTCTACGGCGTCTGGCCGGC
GAGCCCGGGGAGTCCTCGGAGTCGGGTTGTTTGAGATTGCAGCCCAAAGCGGGTGGTAAA
CTCCATCTAAGGCTAAATACTGGCACGAGTCCGATAGCGAACAAGTACCGTGAGGGAAAG
TTGAAAAGAACTTTGAAGAGAGAGTTCAACAGTACGTGAAACCGTCTAGAGGCAAACGGA
GAGGACCGTATGGTCCGCCCGTCGGATTCAGTCCGCCTGCGCGGCGACGGCGCCGGTCGC
GCATCCCTCGTGGGAGCGCGCCGGCGTCCGGTTCGTCGTGCGGCGGCCGTACTTTCGGCG
GGCGGAGCGCCACGACCGGTTCGTCGGCGGCGAGAAACTCCCGGGCAAGGTGACCTTCGT
CTCGGCGCAGGAGCATACAGGCCCGGTGAGCGCAGGCCCGTCGGCGGACCGAGGAAGACC
GTCGCGGAGCGGCGTCGACCGCCCGTCGTGTGGTTGCGTTCGACTCGGGGGGACTGGTTC
CAGTGCCCTCGGACCGCGCGATCGCAGCGGCGGGACGGCCCGGCGTCGCGCCTGGGGTCG
GTGGCGAAACGGCCGGCAACCTGTCCGACCCGTCTTGAAACACGGACCAAGGAGTCTAAC
ATGTGCGCGAGTCGTTGGGCGCTACGAAACCCGAAGGCGCAATGAAAGTGAAGGCCCGGT
CTCGTGCCGGCCTGGGTGGGATCCGGGCGGCCTCGGCCGTCCGGCGCACCACCGGCCCGT
CTCGTTCGCCGCGTCGAAGAGGCGGAGCAAGAGCGTACACGTTGGGACCCGAAAGATGGT
GAACTATGCCCGAGTAGGACGAAGCCAGAGGAAACTCTGGTGGAGGTCCGCAGCGATTCT
GACGTGCAAATCGATCGTCAAACTTGGGTATAGGGGCGAAAGACTAATCGAACCATCTAG
TAGCTGGTTCCTGTCGAAGTTTCCCTCAGGATAGCTGGCGCTCGTCGTGAGCAGTTTTAT
CCGGTAAAGCGAATGACTGGAGGCCTTGGGGACGAAACGTCCTCAACCTACTCTCAAACT
TTAAATGGGTAAGACGTCCGACTCGCTCGATTGGAGCCGGGCAACGAATGCGAGTGCCAA
GTGGGCCACTTTTGGTAAGCAGAACTGGCGCTGTGGGATGAACCAAACGTCCGGTTAAGG
CGCCAAACGCTGACGCTCATGAGACACCATAAAAGGTGTTGGTTGATACAGACAGCAGGA
CGGTGGCCATGGAAGTCGGAATCCGCTAAGGAGTGTGTAACAACTCACCTGCCGAATCAA
CTAGCCCTGAAAATGGATGGCGCTAGAGCGTCGGGCCTATACCGGACCGTCGCCGCAGTG
CGGCCTTCGGGCGGCGACCCATGCGGCGACGAGTAGGCAGGTCGCCGCGGTCGCGTGGAA
GGCTGGGGCGCGAGCCCGGCTGGAGCGGCCGCGGGTGCAGATCTTGGTGGTAGTAGCAAA
TATTCAAACGAGAACTTTGAAGACTGAAGTGGAGAAGGGTTCCATGTGAACAGCAGTTGA
ACATGGGTCAGTCGATCCTAAGTGATAGGAGAACTCCGTTCTGAAGCGGGGCGATGTCGT
GTCGGCGTGCGTCGCAGCGCGAACGTCTGCCCGTACCTATCGAAAGGGAACCGGGTTAAT
ATTCCCGGACCCGAGCACGGAGATCGGCCCCTCGGGGTCCAGTGCGGCAACGCAAACGAA
CCAGGAGACGTCGGCGCAAGTCCCGGGAAGAGTTCTCTTTTCTTTGTAAGGGACGTAAGC
CCTGGAATCGGCTTGTCCGGAGAGAGGGCCTTTGTTCCCGTAAAGCACCGCGCTTCCCGC
GGTGTCCGGTGCGCTTGCGTCGGCCCTTGAAAATCCTGGGGAGACGGTGTGAATTTCGTG
CCGGACCGTACCGATATCCGCAGCAGGTCTCCAAGGTGAACAGCCTCTAGTTGTAGAACA
ATGTAGGTAAGGGAAGTCGGCAAATTGGATCCGTAACTTCGGGAAAAGGATTGGCTCTAA
GGGCTGGGCCGGTCGGGCTGGAGTCCGAAGCGGGCCTGGGAGCGGCACGGGCTGGGTGAG
GCCGCAAGGTCGAGCCCGGACCATCGTCGGGACCTTCCCGTGGACGGCTTCAGCTGTGCG
TCGCGCTCTCGGGCGCGTTCGCTTCGGCCGGCATTTAACAGCCGACTTAGAACTGGTACG
GACCTGGGGAATCCGACTGTCTAATTAAAACAAAGCATTGCGATGGCCGTAACGTGGTGT
TGACGCAATGTGATTTCTGCCCAGTGCTCTGAATGTCAAAGTGAAGAAATTCAAAAAAGC
GCGGGTAAACGGCGGGAGTAACTATGACTCTCTTAAGGTAGCCAAATGCCTCGTCATCTA
ATTAGTGACGCGCATGAATGGATTAACGAGATTCCCACTGTCCCTATCTACTATCTAGCG
AAACCACAGCCAAGGGAACGGGCTTGGCAGAATTAGCGGGGAAAGAAGACCCTGTTGAGC
TTGACTCTAGTCCGACTCTGTGAAGAGACATGAGAGGTGTAGCATAAGTGGGAGCCTTCG
GGCGCAATTGAAATACCACTACTTTTATCGTTTCTTTACTTATTCAGTGAAGCGGAGAGC
GAGACGCAAGTCTCCGAATTCTGGTTCGAAGCCGCCGACCTCGTGCCGGCGGCGATCCGA
TCTGAAGACAGTGTCAGGCGGGGAGTTTGACTGGGGCGGTACATCTGTCAAAAGGTAACG
CAGGTGTCCTAAGGTGAGCTCAGCGAGGACAGAAACCTCGCGTAGAGCAAAAGGGCAAAA
GCTCACTTGATTTTGATTTTCAGTACGAATACAGACCGTGAAAGCGTGGCCTATCGATCC
TTTTGACTTTAAGAGTTTTAAGCAAGAGGTGTCAGAAAAGTTACCACAGGGATAACTGGC
TTGTGGCAGCCAAGCGTTCATAGCGACGTTGCTTTTTGATCCTTCGATGTCGGCTCTTCC
TATCATTGTGAAGCAGAATTCACCAAGCGTTGGATTGTTCACCCACCAATAGGGAACGTG
AGCTGGGTTTAGACCGTCGTGAGACAGGTTAGTTTTACCCTACTAATGACAGGTCGTTGC
TACGGTAATCCTGCTCAGTACGAGAGGAACCGCAGGTTCAGACATTTGGTTTATGTGCTT
GGCTGATAAGCCAATGGTGCGAGGCTACCATCTGAGGGATTATGACTGAACGCCTCTAAG
TCAGAATCCCGTCCGAAAATGCAACGATACCGCTAGCGCCTCGACGTCGAGAGGCAACGA
TATACGCGGCGCGACCGATTTCGGCCGCCGCGGTGGCGAAGCCACAGCATGACGGCTCTT
AGCGGGCGCAGACGACGCGCCCGTGTGCCGAAGCGATAGCAATCACATGCGATGTAGAGG
TGCCAAATCATTCGTAGACGACCTAGTTCTGAGTCGGGGTGTCGTACGCAGTAGAGCAGT
CCATTGCTGCGATCTGTTGAGACTCAGCCCTCTGACTCGAAGATTTGTTCGCTTCAGACG
AACCGATCTTCTTGGTGTGTTCGCGGCGGCGGCGGCGTCCGCCGGCCGGTTCGTTCGCGG
TTTCCGGCGTGGATCGGTGCTGGCCGGTGGAAGGGACTTGTAATTTTCTTGGGCTGCGGC
GATGCTGGCCGGCCGGCGGCGGTTCGTTCGTGTGCTTGCGCGTCGGCCTAAGATGAGAAA
TTGCGGAGGTGGGCCGCCGAATGCTGGGCGAGCTGTCGTTGCCGGTCGCCCGGGCACGGT
GGCCGCCGGTTTGCGAAGCGATGCTGGCCGCCGGCTGTAGAGAGGGTAATGGGAAGCTAT
TAAGCGTGTAACTGTTACTCCCGCAGTTGCCTCGCTGTGTTAGACAGAGAGCTTAGACAG
ACAGCAGCGATGCTGGCCGAGGGAAATGGAAGGTATTAAGCGTGTAACTGTTACACCCGC
GGATGCCTCGCTGTGTTGGAGGGCAGCGATGCTGGCCGCCGGCTGTAGAGAGGGTAATGG
GAAGCTATTAAGCGTGTAACTGTTACTCCCGCAGTTGCCTCGCTGTGTTAGACAGAGAGC
TTAGACAGACAGCAGCGATGCTGGCCGAGGGAAATGGAAGGTATTAAGCGTGTAACTGTT
ACACCCGCGGATGCCTCGCTGTGTTGGAGGGCAGCGATGCTGGCCGCCGGCTGTGGGGCG
ATGCTGGCCGGCGGTCTTTCGATCGATGCTGGCCTGGTGTTTTTTTCGCTGGTTATTTCT
TGCAATTTTCCCCCTCCCTTTTCGTTTCGTGCAAAGACGATGGTGGTCTTGTAAAGAGGT
AGAGCAGCCGTGCTATTGAGTGGCGTGCAAGTATTGTGATGTGATGGATGTCCGCCGCCG
TGTCGTGTACTGGGTTGGGCTGTGTACGGAGGCGATGCTGGCCAGCAGAATGGGTGTGTC
TGTTGTTGGTTGGCCGGTAATTCTGGTGCGCCCTATGGTCCTTTGCAAGGTGAGGTTTGT
GTCTGCTGTCTGTGCTTTGTGAATGGCTGGTGAATGGAATGGCTTCGCCTGTGACTGATT
ATATTTGGTGATGATTTGGCTACCTTAAGAGAGTCATAGTTACTCCCGCCGTTTTGGCGT
GCGATAGGTGTGGAAGCTGGGTGCACGGGATGTTTAGGAAGCCTGTAAAGGGGTTCTGTT
GTTAGACAGACAGGTAGGCAGGCACAAGCAGCAGCACCGTGCGCGAAGAAAGGAAGAAAG
GGGAGGAAAGAAAAGGAGGGAGAAAAAATGGGAAGAAGCAGCGCGCGAAAAAAACCGAAA
AATCGATGCTGGCCGGCAGTTTTTTATGACGATGCTGGCCGGCGGTTTTTGAGCGATGCT
GGCCGGCGGTTTTTGATCGATGCTGGCCTGCGGTTGTTTCGCTCTTTATTTCGCGCTGTC
TTTCGTTTCCCCTGTACCTCGCGTTGCTTGTCTTAAATGAGGGAACGCTGTGTGCTACTA
CTGAGCCTCCTGTGATCGTCTTACCCGCGGTTTGCCGTACCCCGCTGGCCGGCGAGCATC
GGTCGACGTGGCGATGCTGGCCCGCCCGCCCGCCCGCCCGCCGCTTTTTCATGCTTGCAA
TTCTGCCCGCTTGTTCTCGGTCTTCGGTCGACAGTGTTTTAACGAGGTAGCTGTTGAATG
AGTAGGGTAGTAGTTTAAGATGTATGTAAGTAAGTAAGTAAGTAAGTAAGTAAGTAAGTA
AGTAAGTAAGTAAGTAAGTAAGTAAGTAAGTAAGTAAGTAAGTAAGTAAGCAAGCAAGCA
AGCAAGCAAGCAAGCAAGCAAGCAAGCAAGCAAGCAAGCAGGCATGGAACGAATGAAACA
AGGGAATGAATGAGCAGAACGGACGGACGGAAGAGGTACAGACAAGTTGTATATGCATAT
GTATATGTATATATGTGTGCGTGTATATGTATATATGTGTGCGTATATATATATATATAC
ATATATATGTATATGTATATATATTGTGGCAAAATAGTTAGTGGTGCAAATGTCGTCGTC
TAGTTAGTCGCGTCGCGTATGTGTACATATTTTGCGTGCGTACGTACGCACAGAGGTGGT
TTTCTAGATAGAGTGTTCTGTTGAAAGTATATATGCTTCGGTGCAGCCGATCTATATAGG
CGCTGCTCAGGGTTACATATACGTTCGCGTAAATGTATACACACACGCTCGTAAGATATA
GATAGATACAACTGATACAACTGGATGCGTATATTATAGTTGCGTCCTTGTCTATGCGGT
ATCTTTCGTGCGGGGATGGGTTGGTTGATTGTTGGGTGGGTGGGTGTGGGGGTGGAAATG
TAACTGTGCAAATATGAGCCGAGAGTATGTATAGGAACAATAGGGTTGCAAGAGCAGGCG
TCTGAAAGTA
