# Supplementary material for: Hammerhead flatworms (Platyhelminthes, Geoplanidae, Bipaliinae): mitochondrial genomes and description of two new species from France, Italy, and Mayotte
Source: PeerJ. 2022 Feb 1;10:e12725. doi: 10.7717/peerj.12725 (PMC8815365; doi:10.7717/peerj.12725)
Supplement: Supplemental Information 3 — "Alien" DNA sequences detected in various samples. They correspond to the prey inside the digestive tract. [file peerj-10-12725-s003.zip › Supplemental - Alien DNA sequences from prey/Alien DNA from Bipalium vagum MNHN JL307 alien_DNA_BIPAvag.fasta]

>NODE_99_length_5994_cov_7.978338_subulina
TCTTCCCTCCCCCCCCCCCCCCCCATAGAAAAGCGAACCCGTCGGGTAGGCCCATTCAAT
ACACACCGTACACCTAAAAAATACACAGCGTACACCTAAACCAAAGATTTTTTTTAAACG
CCGAAAACGCGCTTCCACTCCCCTCCCAAAATCGCATACAACACACACCGTACACCTAAG
AAGAAGAAGGAAACTAACGCGGGAAGGAGCTTGGCAGCACTTACAACATTTCTTCCTCTG
CCTCGAGACGAGCGATACACGGTGACAGAGGCTTGGCTTGCCTCGCCGAGTCACCAGGCC
GCTGGCTCAACGAACTTCCGCGTTTTCGTTCTTCTATCACAGTGTGCACCAGCAGCACCG
GTCGAGTCGACAGAATAGAAGTTCCCTTTCCACTTCTCCCTTCAAGCAAAGCCGTGGGTC
GCCGGGCAATAGTCTCACCCACTTCCAACTTGAGAAATTTGTTGTTATTGGCCCGGGGCA
GGATTCGAACCTGCATAGCTTCGGCGAGAAGAGAGTGATGGCGCGTGACTCAATTGGGTC
CTGCACTGCTACTGCTGCGGCCCGACGCTTGGACGCTCGGCGGAGATGAAATTGTTCGTC
TACGAGCGAACAAATCTCCTGGTCCAAGGCTGAGTCTCAACAGTTCGCAGTGAGGTGGCT
GCTCTACTGATTACGACACCCCGACCGAGAACTAAGTCGTCTACAAATGATTTCACACCT
CCACGCCGCATGGGGTGAATATCGGACAGGTCCCCGCCCGCGCTGATCGGCGGGACGGCA
GAGACCTCTTGCTGCGGCTCGACCAGGCCGGGCAGGGGCTCGCGCTCCTAGTCCCGACCA
TATCGTTGCCTCCCGACGCAGTGGTGCTAAGATTATCGTCGCATATCCGGGCGGGATTCT
GACTTAGAGGCGTTCAGCCATAATCCCTCAGATGGTAGCCTCGCACCATTGGCTTATCAG
CCAAGCACGTGAACCAAATGTCTGAACCTGCGGTTCCTCTCGTACTGAGCAGGATTACCG
TAGCAACGACCTGTCATCAGTAGGGTAAAACTAACCTGTCTCACGACGGTCTAAACCCAG
CTCACGTTCCCTATTAGTGGGTGAACAATCCAACGCTTGGCGAATTCTGCTTCGCAATGA
TAGGAAGAGCCGACATCGAAGGATCAAAAAGCAACGTCGCTATGAACGCTTGGCTGCCAC
AAGCCAGTTATCCCTGTGGTAACTTTTCTGACACCTCTTGCTTAAAACTCTTAAAGTCAA
AAGGATCGATAGGCCACGCTTTCACGGTCTGTATTCGTACTGAAAATCAAAATCAAGCGA
GCTTTTGCCCTTTTGCTCTACGCGAGGTTTCCGTCCTCGCTGAGCTCGCCTTAGGACACC
TGCGTTACCTTTTGACAGATGTACCGCCCCAGTCAAACTCCCCGCCTGACACTGTCTTCA
GAGCGGATCGCGGCCGACGACGAGCGCCGGTTGCCGCTTAACTCCAGAAGCGAGGGGCTT
GCGCCCCGCTCTCCGCTTGACTGAATAAGTAAAGAAACGATAAAAGTAGTGGTATTTCAA
TTGCGCTCGCGCTCCCACCTATGCTACACCCTTCATGTGTCTTCACAAAGTCGGACTAGA
GTCAAGCTCAACAGGGTCTTCTTTCCCCGCTGATTCTACCAAGCCCGTTCCCTTGGCTGT
GGTTTCGCTAGATAGTAGATAGGGACAGTGGGAATCTCGTTAATCCATTCATGCGCGTCA
CTAATTAGATGACGAGGCATTTGGCTACCTTAAGAGAGTCATAGTTACTCCCGCCGTTTA
CCCGCGCTTGGTTGAATTTCTTCACTTTGACATTCAGAGCACTGGGCAGAAATCACATTG
CGTCAACACCGGGTGACGGCCGTCGCAATGCTTTGTTTTAATTAGACAGTCGGATTCCCC
TGGTCCGTACCAGTTCTGAGTTGGCTGTTGAATGCCAGCCGACGCGGACGACGCCGGGGA
GGCGCCGCCGCATAGCTGGGGCGGTCCACGGGAAGGTTGCAGCCGCGTTCCGAGCTCGGC
CGGCCCGCCGGCTAGCGGCGGCGGCCTCGCCCAGCCCGGGCCCATCCCAGTCCCGCTTCG
TACCCCGGCCCGACTGACCCAGCCCTCAGAGCCAATCCTTTTCCCGAAGTTACGGATCCA
ATTTGCCGACTTCCCTTACCTACATTGTTCTATCGACTAGAGGCTGTGCACCTCGGAGAC
CTGCTGCGGATATGGGTACGGCCTGGCACGAAATTCACACCGTCTCCGTGGGGTTTTCAA
GGGCCGACGGGAGCGCACCGGACACCGCAAGAGCCGCGGTGCTTTACGGGGCCGCGGTCC
CTATCTCCGGGCAAGCCGATTCCAGGGATGTGGCTCCTTACAAAGAAAAGAGAACTCTTC
CCGGGGCTCCCGCCGACGTCCCCCACTTCGTTTGCGTTGCCGCACGTGGCCCCTGAGGAC
CAATCTCCGTGTCCAGGTTCGGGAATATTAACCCGATTCCCTTTCGATAGGCTGCGGGCA
AAACTCTTGAAGAAAAGATTGCCCCGGGGTCAGAACGGAGTTTTCCTATCTCTTAGGACC
GACTGACCCATGTTCAACTGCTGTTCACATGGAACCCTTCTCCACTTCAGTCTTCAAAGT
TCTCGTTTGAATATTTGCTACTACCACCAAGATCTGCACCCGGGGCGGCTCCACCCAGGA
TCGCTCCCCAGGCTTCCACGCTCACCCCGACGGCCCTCCTACTCGTCTCGGCCTCGCTTG
GGGGCAATTGCCGAGACGGCCCGGTATGGGTCCGACGCTCTAGCGCCATCCATTTTCAGG
GCTGGTTGATTCGGCAGGTGAGTTGTTACACACTCCTTAGCGGGTTCCGACTTCCATGGC
CACCGTCCTGCTGTCTATATCAACCAACACCTTTTATGGTGTCTGATGAGCGTCAGCGTT
TGGCACCTTAACCGGGCGTTTGGTTCATCCCACAGCGCCAGTTCTGCTTACCAAAAGTGG
CCCACTTGGCACACGCATTCGAAACGCGCCCGGCTCCAGTCGAGCGAGCCGGACTTCTTA
CCCATTTAAAGTTTGAGAATAGGTTGAGGTCGTTTCGTCCCCAAGACCTCTAATCATTCG
CTTTACCGGATAAAACTGCGATCGAGCGCCAGCTATCCTGAGGGAAACTTCGGAGGGAAC
CAGCTACTAGATGGTTCGATTAGTCTTTCGCCCCTATACCCAAGTTTGACGATCGATTTG
CACGTCAGAATCGCTACGAACCTCCACCAGAGTTTCCTCTGGCTTCGTTCTACTCAGGCA
TAGTTCACCATCTTTCGGGTCCCAGCGTGCACGCTCTTGCTCCGCCCCACCGACGGCGCG
GACGGGACGGGCCGGTGGTGCGCCACCACCAGAAGTGGAGGATCCCACCTGGGCCGCGCG
AGGCGACCCTCGCTTTCACTGCGCCTTTGGGTTTCGTACCGCCCAATGACTCGCGCGCAT
GTTAGACTCCTTGGTCCGTGTTTCAAGACGGGTCGGGTGGAATGCCGACGGACTCGCCAC
AAACCCTGTGCGTGCGCGCGCCCGGCTATCCCGGCCCGGTCGCACGCGAGCGGTCGGAAG
ACACGGTTGCCCAGTCTCTCCCAGTCGAACTCGCGCGGAGGAGCGGGTAGCCTCGAAGCG
CGCGGCAGTTCCTCGGTCCCGAGGCCGTCCGCCGAGGCGGGCTGGTAGGGACGCGAGCGC
CCCCACCGACAACCCGCCCGGCCTCTGACGGCACCAGCGAAACCGGTTGTGGCACTCTGC
CCGCGGAAAGTGCACGCGGCGGAGCCCGGATCGACACCACAGCGGGGTCCCAGGGATCCC
CGGCAGCGATCGCCCCAGGCCGCGCGCCGCGCTGAATTCCGCGGGCCGACTTTGCGGATC
CACCCGTTTACCTCTGGGCGGTTTCACGTACTCTTGAACTCTCTCTTCAAAGTTCTTTTC
AACTTTCCCTCACGGTACTTGTCCGCTATCGGACTCGTGCCGGTATTTAGCCTTAGATGG
AGTTTACCACCCGCTTTGGGCTGCATTCCCAAACAACCCGACTCCTGAGACGCTCGCGGC
CGCACAGAGGGGCGCCTGCAAAGGCCTTACACCCGCTCTGGGTGAAGCCCCGATCAGGAG
GACTTCGACGCCCTCTGATGCGACTGGTGGCGTCCCACACACCACAGTTCCCGTCAGCGT
GACACTGAGGGATTCGGTGCTGGGCTCTTCCCGCTTCACTCGCCGTTACTGGGGAAATCC
TTGTTAGTTTCTTTTCCTCCGCTTAGTTATATGCTTAAATTCAGCGGGTAATCTCGTCCG
ATCTGAGGTCGGGAAATAATAGTATGACACATTACCACGGGGCGCCGTCGTCGTTGCGGC
TCTCGACTGCCTCCGTCCTTCGCCGTTTCGGACAGTACTGACAGGCTCGAGTGAAAACTA
AGCGAGCCGAGTCCTGCCAGACGGACGGGCGAGCGAACGAAAGAGCGTGCCGCAAACAAA
AATTGACTGGGCGACGCATCGCGAGTACTTGAAGCCACGGGGAGGAAAAGAGCCATCCTC
CTCGAGAGCCCAGGGCGCTTCTACGGTCACCAAGCCTTCTCTGGAGGCTGGAGACCCGCT
GTCGAGAACAAACCGAAGCGATTGCTTTGCGACTCTCGCCGACCCTCAGACGGGCGTGGC
CCCGGGATGGACCCGAGGCCGCCATGTGCGTTCAAGGTGTCGATGTTCAATGTGTTCTGC
AATTCACATTAATTCACGCAGCTGGCTGCGCTCTTCATCGACGCACGAGCCGAGTGATCC
ACCGCTCAAAGTTTTTTTCTTGCTTCGTACAGAGAGCTCTTCTTCTTCTCTCCTCCGGCG
GGGAGGGAAAGAAAAGAGAAAACACAAAACGTTTCGACGAGGAAATCAAAAAAAAAAAAT
GTGTGGACGACAAAAGATCGAGGGGCGGGCCCCTGCCTGTAAAACGAGCGGGCTGGGGAA
CCTCATTAAGCCTCGCGGCCTCGCTTAGGAGGAGCTCCCGCGCCTGTTGCCCGCGATCAG
CCCCGCCGCCTACGGAGATCAGGTGGGCGGCTGTCGGCGGGTTGTCAGGACGCATAGGCA
CCCTCACGACCTTCTACGAGCACAAAACGGGGCGGCTTCTGCTCCCGCTCCTGCGGTCGG
ACTGCTTGGCGCAGACACGGAGCGATCGACGCAGAAGCTCATTGAGCCTGACGATCCGGC
GAGCCCAAGCTCAAGCCGTCACCGTGGATCGTGTCGAGGACACGTTAGGCACCCCGAAAA
AAGGGGAGCGGCCAGCCGACCGGAGCGGCGCTTCGTGCGGGCCCCCGACCGACGAAATTT
CGATTCGTTCTGCCTTGCCTGCTGCTTCTGCTGACCACACCGAAATGCGGCTTGCTTGCG
AGCCAGCTTAGACAACCGATAATGATCCTTCCGCAGGTTCACCTACGGAAACCTTGTTAC
GACTTTTACTTTCTCCAAGCGATCGAGTTCGAGCTTCTTCTCGGCCAGCGGTGCCAGCAC
TTGCGTACCAGACCGAGACCAATCCGAGGCCCTCACTGAACCGCTCAATCGATAGTAGCG
ACGGGCGGTGTGTACAAAGGGCAGGGACGTAATCAACGCGAGCTTATGACTCGCGCTTAC
TGGGAATTCCTCGTTCATGGGGAAGAATTACAAGCCCCAATCCCTAGCACGAAGGAGATT
CAACGGGTTTCCCAACCCTTTCGGGCCAGGGAGGCATCCACGCTGATTCCTTCAGTGTAG
CGCGCGTGCGGCCCCGGACATCTAAGGGCATCACAGACCTGTTATTGCTCAATCTCGTGT
GGCTAAACGCCACTCGTCCCTCTAAGAAGTTGCGCCGGCGCATCGAGGAACCGGCGAACT
ATTTAATAGGCTAGAGTCTCGTTCGTTATCGGAATTAACCAGACAAATCGCTCCACCAAC
TAAGAACGGCCATGCACCACCACCCACCGAATCAAGAAAGAGCTATCAATCTGT

>NODE_363_length_3025_cov_22.415306_subulina
TAAGCCGCAGGCTCCACTCCTGGTGGTGCCCTTCCGTCAATTCCTTTAAGTTTCAGCTTT
GCAACCATACTTCCCCCGGAACCCAAAAACTTTGGTTTCCCGGAAGCTGCCCGCAGAGTC
ATCGAAGCAACTCCTGCGGATCGCTAGTCGGCATCGTTTATGGTCAGAACTACGACGGTA
TCTGATCGTCTTCGCGCCTCTGACTTTCGTTCTTGATTAATGAAAACATTCTTGACAAAT
GCTTTCGCAGTAGCTCGTCTTGCGGCGATCCAAGAATTTCACCTCTAACGCCGCAATACG
AATGCCCCCGTTTGTCCCTGTTAATCATTACCTCCAGTTCCGAAAACCAACAAAATAGAA
CCGAGGTCCTATTCCATTATTCCATGCACCATTATTCAGGCAGCTGGGGCCTGCTTTGAA
CACTCTAATTTTTTCAAAGTAAACGCGCCGGCCACCCGGGACGCTCAGCGAAGAGCACCC
GCGGGAGAGAGCCGGCAGACGGTAGGGCAGGAGACAACGGGCAGTGACCGGCGCGAGCCG
GACCGCCCGCCTGCGCCTGAGATCCAACTACGAGCTTTTTAACTGCAACAACTTTAATAT
ACGCTATTGGAGCTGGAATTACCGCGGCTGCTGGCACCAGACTTGCCCTCCAATAGATCC
TCGTTAAAGGGTTTAAAGTGTACTCATTCCAATTACGGGGCCTCGAAAGAGTCCCGTATT
GTTATTTTTCGTCACTACCTCCCCGTGCCGGGAGTGGGTAAGTTGCGCGCCTGCTGCCTT
CCTTGGATGTGGTAGCCGTTTCTCATGCTCCCTCTCCGGAATCGAACCCTGATTCCCCGT
TACCCGTTACAAACATGGTAGGCATGTCACGTACCATCGACATTTGATAGGGCAGACATT
TGAAAGATGCGTCGCCGGCACAGGAGGCCATGCGATCAGCACAAAGTTATCCAGAGTCAC
CAGTAGGGACGCCGCACCCCGCGAAGGGCAACGACGATTGGTTTTGAACTAATAAAAGCG
CTCTTTCCACGAGGGTCGGAGCTTGGTAAGCATGTATTAGCTCTAGAATTGCCACAGTTA
TCCAAGTAGGATCGTGTCATCTAAGGAACCTCGACTGATTTAATGAGCCATTCGCGGTTT
CACCGTGAGACAGTGTGAACTTAGACATGCATGGCTTAATCTTTGAGACAAGCATATGAC
TACTGGCAGGATCAACCAGATAGCTTTCAGCGTTTTGTTTTCTTAGTCGCTCGGACCGAC
CGACCGACCGACTGGATTCGCGGCGGGGCAAGGGAGACAGCGCCCTGCTCAGAGCGGATC
CCTTTCGCACCCCGGCGTTTATGCTAGACATGCGTTCATGCCTGAGCTTGCCGGCCTTCC
AAGCAGGAAATGCACAGCGAAGCCCGGCGTCACCGGCCGTTTACAGACTGCCGACCCGAT
GCTCTTTGCGAGAAACGGGCCCGATTCAAGACTTTAGTCGGCGCAACCGATAAAACTCGT
GCGACAGTGCGTACCGAAAGCTTTATTAAAGCTTCGCCATGCGGACAGCCCGTTGGTTTC
GGCAGGAAAAACGCCGCCACCACCGAAAAAGCCTTCGCCGACCGGGAAAGGAGTTGGCAC
TCCCCACACACGGAACGCGAGACTGCACTTCGCCAGAAACACACACGCGAGCCGGCCGAG
AAGATTTTCCCCACGACCAGAAACGCGCGCGCGATTCAGCACGCGGAACGCGCACACAAT
ATATATCCTGGACGTAGTGTGAATTTGTCTCCGATACTATTTCGCCAAGCTTGAAACAGA
GCATTTTGCTCCTTTCTGCCTGCTACGTTATCGGCGAAGATCTACAAATGGGTAACTTGA
TTTGTACTGCCTAAATACATTACTGGCATGTTCAGAAAAATGTATCTAATTGAGAAACTT
ATAATTTGTTTGCTAGTTCCAATTGCGAAATTAAAAGGTCGGAGCATCCAGAGTAAAAGT
CGGTTTTGAAAGGATGGCTGGGCTCCCTCGCGTTCCAGTCGAGATCCGAACGTCTGCAAA
TGTTGCCGGCAATGTTCAGAATACATTGGAGCGGTTTCCGCGTTTGTAAAAGGAATATTA
AAGTCAGGGCGAATTTTTTAAACATTTTTTGGGGTGTCGGAGCATCCAGAGTAAAAGTCG
GTTTTGAAAGGATGGCTGGGCTCCCTCGCGTTCCAGTCGAGATCCGAACGTCTGCAAATG
TTGCCGGCAATGTTCAGAATACATTGGAGCGGTTTCCGCGTTTGTAAAAGGAATATTAAA
GTCAGGGCGAATTTTTTAAACATTTTTTGGGGTGTCGGAGCATCCAGAGTAAAAGTCGGT
TTTGAAAGGATGGCTCGGTTCGCTCGCGTTCCATGCGTCTGTAAATTTTTCCGGCAGTGT
CCAGAGCGTAGCGGAAAGTCTTTTAAATTTAGTTGGGGCGAAAGAACAAAGATTTCATCT
AAATCCGCCACGTGGGACTTCTCTCACTTTTTCTAGCACTAAGAAAGCTCAATCTTTCCC
CTTTCCCGTCCCCACCTCCCGCCATAAAATGTAAATAGGTCGCGAATGACTCAATGAACC
GCTAAACTAATCGAGATCACCAGTCAGTCGCTGACCAATCAGCGTTCACGTCCGGTCCGG
TCCGGTTCGGTCGTTCCGGCGCGCGCTATCGATTCGGACAAAGAAATAAGCAAAAGAAAG
GCAGATCTCAATCGCAGCTCACAATGGACTGACTGTGTGTGTTAAACGCTGTGTGTGTGT
GTGCGGAGTTTTTTTTTCCATTTAAGAGAACACGCCGTTCGATGTTCCTTTCCTCCAACG
TGTTTACTATTGAATCTAGACTGTTTTCCTAACGTTATATTTTTTTTTACTATTTAAAAT
TCAGCTTTCGGATGTTACTTGGACTAACGGAAGAGAGCGCGATAGTTGTATTATTGTTGC
AGTGTGTTTCGGTACTGTATAGATAGATAGATAGATAGATAGATAGATAGATAGATAGAT
AGATAGATAGATAGATAGATAGATA
