# Supplementary material for: Hammerhead flatworms (Platyhelminthes, Geoplanidae, Bipaliinae): mitochondrial genomes and description of two new species from France, Italy, and Mayotte
Source: PeerJ. 2022 Feb 1;10:e12725. doi: 10.7717/peerj.12725 (PMC8815365; doi:10.7717/peerj.12725)
Supplement: Supplemental Information 3 — "Alien" DNA sequences detected in various samples. They correspond to the prey inside the digestive tract. [file peerj-10-12725-s003.zip › Supplemental - Alien DNA sequences from prey/Alien DNA from Humbertium covidum MNHN JL090 alien_DNA_HUMBcovi_JL090.fasta]

>NODE_496_length_5953_cov_87.595262_arion_hortensis
CCATATCGTTGCCTCCCGACGCAGTGGTGCTAAGAATATCGTCGCATATCCGGGCGGGAT
TCTGACTTAGAGGCGTTCAGCCATAATCCCTCAGATGGTAGCCTCGCACCATTGGCTTAT
CAGCCAAGCACGTGAACCAAATGTCTGAACCTGCGGTTCCTCTCGTACTGAGCAGGATTA
CCGTAGCAACGACTTGTCATCAGTAGGGTAAAACTAACCTGTCTCACGACGGTCTAAACC
CAGCTCACGTTCCCTATTAGTGGGTGAACAATCCAACGCTTGGCGAATTCTGCTTCGCAA
TGATAGGAAGAGCCGACATCGAAGGATCAAAAAGCAACGTCGCTATGAACGCTTGGCTGC
CACAAGCCAGTTATCCCTGTGGTAACTTTTCTGACACCTCTTGCTTAAAACTCTTAAAGT
CAAAAGGATCGATAGGCCACGCTTTCACGGTCTGTATTCGTACTGAAAATCAAAATCAAG
CGAGCTTTTGCCCTTTTGCTCTACGCGAGGTTTCCGTCCTCGCTGAGCTCGCCTTAGGAC
ACCTGCGTTACCTTTTGACAGATGTACCGCCCCAGTCAAACTCCCCGCCTGACACTGTCT
TCAGAGCGGATCGCGGCCGACGACGAGCGCCGGTTGCCGCTTAACTCCAGAAGCGAGGGG
CTTGCGCCCCGCTCTCCGCTTGACTGAATAAGTAAAGAAACGATAAAAGTAGTGGTATTT
CAATTGCGCTTGCGCTCCCACCTATGCTACACCCTTCATGTGTCTTCACAAAGTCGGACT
AGAGTCAAGCTCAACAGGGTCTTCTTTCCCCGCTGATTCTACCAAGCCCGTTCCCTTGGC
TGTGGTTTCGCTAGATAGTAGATAGGGACAGTGGGAATCTCGTTAATCCATTCATGCGCG
TCACTAATTAGATGACGAGGCATTTGGCTACCTTAAGAGAGTCATAGTTACTCCCGCCGT
TTACCCGCGCTTGGTTGAATTTCTTCACTTTGACATTCAGAGCACTGGGCAGAAATCACA
TTGCGTCAACACCGGGTGACGGCCGTCGCAATGCTTTGTTTTAATTAGACAGTCGGATTC
CCCTGGTCCGTACCAGTTCTGAGTTGGCTGTTGAATGCCAGCCGACGCGGACGACGCCGG
GGAGGCGCCGCCGCATAGCTGGGGCGGTCCACGGGAAGGTTGCAGCCACGTTCCGAGCTC
GGCCGGCCCTCCGACTAGCGGCGGACGCGGCCTCGCCCAGCCCGGGCCCATCCCAGTCCC
GCTTCGTACCCCGGCCCGACTGACCCAGCCCTCAGAGCCAATCCTTTTCCCGAAGTTACG
GATCCAATTTGCCGACTTCCCTTACCTACATTGTTCTATCGACTAGAGGCTGTGCACCTC
GGAGACCTGCTGCGGATATGGGTACGGCCTGGCACGAAATTCACACCGTCTCCGTGGGGT
TTTCAAGGGCCGACGGGAGCGCACCGGACACCGCAAGAGCCGCGGTGCTTTACGGAGCCG
CGGTCCCTATCTCCGGGCAAGCCGATTCCAGGGATGTGGCTCCTTACAAAGAAAAGAGAA
CTCTTCCCGGGGCTTCCGCCGACGTCCCCCACTTCGTTTGCGTTGCCGCACGTGGCCCCA
GAGGACCAATCTCCGTGTCCAGGTTCGGGAATATTAACCCGATTCCCTTTCGATAGGCTG
CGGGCAGACTCTAATTTATCATTTCGTAGACAAAGACAGAGTGCCCCGGGGTCAGAACGG
AGTTTTCCTATCTCTTAGGACCGACTGACCCATGTTCAACTGCTGTTCACATGGAACCCT
TCTCCACTTCAGTCTTCAAAGTTCTCGTTTGAATATTTGCTACTACCACCAAGATCTGCA
CCCGGGGCGGCTCCACCCAGGATCGCTCCCCAGGCTTCCACGCTCACCCCGACGGCCCTC
CTACTCGTCTCGGCCTCGTTTCTCGATTTGCATCGATTGCCGAGACGGCCCGGTATGGGT
CCGACGCTCTAGCGCCATCCATTTTCAGGGCTGGTTGATTCGGCAGGTGAGTTGTTACAC
ACTCCTTAGCGGGTTCCGACTTCCATGGCCACCGTCCTGCTGTCTATATCAACCAACACC
TTTTATGGTGTCTGATGAGCGTCAGCGTTTGGCACCTTAACCGGGCGTTTGGTTCATCCC
ACAGCGCCAGTTCTGCTTACCAAAAGTGGCCCACTTGGCACACGCATTCGACAACGCGCC
CGGCTCCAGTTCGAGCGAGCCGGACTTCTTACCCATTTAAAGTTTGAGAATAGGTTGAGG
TCGTTTCGTCCCCAAGACCTCTAATCATTCGCTTTACCGGATAAAACTGCGATCGAGCGC
CAGCTATCCTGAGGGAAACTTCGGAGGGAACCAGCTACTAGATGGTTCGATTAGTCTTTC
GCCCCTATACCCAAGTTTGACGATCGATTTGCACGTCAGAATCGCTACGAACCTCCACCA
GAGTTTCCTCTGGCTTCGTTCTACTCAGGCATAGTTCACCATCTTTCGGGTCCCAGCGTG
CACGCTCTTGCTCCGCCCCACTGACAGCGCAGACGGGACGGGCCGGTGGTGCGCCACCCC
CACACACAGATTGCTCTATAGTGAGGGAGGATCCCACCTGGGCCGCTATGAACGGCCCTC
GCTTTCACTGCGCCTTTGGGTTTCGTACGACCCAATGACTCGCGCGCATGTTAGACTCCT
TGGTCCGTGTTTCAAGACGGGTCGGGTGGAATGCCGACAGACTTGCCACTAACCCTGCTG
ACTTCTGCAAGCCCGGCCAGCCCCGCACCGGTCGCGGGTGAGCGGTCGGAAGACACGGTT
GCCCAGTCTCTCCCAGTCGAACTCACCCGGAGGGGAAGGTGGCCTCGAAGCTCGCGGCGG
TTCCTCGGTCTGGGGGCGGTTCGCCGGGGAAGGCTGGTAGGGACGCGAGCGCCCCCACCT
ACAACCCTCCCGGCATGTCACCGCTCGACCACCAAACCGGTTGTGGCTCTCTGCCCGCGG
AAAGTGCACGCGGCGGAGTCCGGCTCGGCACCGCGGTCGGTTCCCAGGGATCCCGAACCG
CGCTGCCCCGGACCGCGCGCCGCGCTGAATTCCGCGGACCGACTTTGCGGATCCACCCGT
TTACCTCTGGGCGGTTTCACGTACTCTTGAACTCTCTCTTCAAAGTTCTTTTCAACTTTC
CCTCACGGTACTTGTCCGCTATCGGACTCGTGCAAGTATTTAGCCTTAGATGGAGTTTAC
CACCCGCTTTGGGCTGCATTCCCAAACAACCCGACTCCTGAGACGCTCGCGGCCGCACAG
AGAGGCACCTGCAAAGGCCTTACACCCGCTCTGGGTGAAGCCCCGATCAGGAGGACTTCG
GCGCCCTCTGTTGCAGCTGGTGGCGTCCCACACACCACAGTTCCCGTCAGCGTGACACTG
AGGGATTCGGTGCTGGGCTTTTCCCGCTTCACTCGCCGTTACTAGGGAAATCCTTGTTAG
TTTCTTTTCCTCCGCTTAGTTATATGCTTAAATTCAGCGGGTAATCTCGTCCGATCTGAG
GTCGGAGTATTATGTGGGGTTTTTTTTCCCTTGCGGGGGGGGCACCGTCGCATCCACACA
CCCTTTACCATTCGTGCTGATCACAATTATACACCTCCGCCAACCACTTGGCTGCCGGCG
AGCTCGATGTTGAATCAATCCGAGTCTTGCCGGACAGCGGCAGCGGCGGCGTCGGTATTA
CGGTAAGAGGGGAAGGATCACCCGCGCGACCAGCGGAATGATACCCTCGATGGACGACCA
CAGGACAGACGGCGCAATGTGCACTTAAGGCCACGGGGATCTGGAGCGATCCGCGAAGGC
CCAGCGCGCTTCCAATGGCCCCTTCCAACAGCAGCAGATAATGAATTTACTCATCGACCG
CCGCCGCTGAACGAGACCCGCACGACCCAGGCAAGGAAGCGATTGCTTTAGACTCGCCGA
CCCTCAGACGGGCGTGGCCCCGGGATGGACCCGAGGCCGCCATATGCGTTCAAGATGTCG
ATGTTCAATGTGTTCTGCAATTCACATTAATTCACGCAGCTGGCTGCGCTCTTCATCGAC
GCACGAGCCGAGTGATCCACCGCACAAAGTTATCATTTGCTTTATTTTCATTTTTGATTT
CTTTCCCATCCCCTGCTGACTGGCAAGGGGAAGAGCGAAACAAAAACGTTCACGAAACAA
ATTTTGCGAAGTAAATATGGAAAATTGGACAGAGAAGGCTGAGGCGGGGAAAGCTCATCG
CTGAGCCACCCCTCTTTAAGCCTCGCGGCCTCCGAGGAGGAGGAGCTATCGCGCTATTCC
AAGAGCAAGAATAACGCCTAGGTACCCCAACGACCTTCTCCCTTCGGCGGCGAGCCAAAG
TAAACGAAAACCAACAAACCGGGGCGGCACCGCTCATGCTCTGAGGACAAAAATTGGCCA
GCCGGGCCTGAGCAATCACGGCAGAGCTCTTTGAACCCTACGACCCGGCGAGCACGAAAC
GTGGCTCAAGCCGTCACCGTGGATCGTATCTAGGACTGTCAGGGTACCCCGAAAAAAAGG
TAGCGGTCAATCGGCAGGGGCGGCGCTTCATGCGGTCCCCCGTCCGACAAGTGTTTCTTT
TCCCGTTTCATCAGTTTCTGCCTACATTTTGCTTTTCAGCTTGTGCCGGCGAGACCGATA
ATGATCCTTCCGCAGGTTCACCTACGGAAACCTTGTTACGACTTTTACTTTCTCCAAGCG
ATCGAGTTCGAGCTTCTTCTCGGCCAGCGGTGCCGGCACTTGCGTACCAGACCGAGACCA
ATCCGAGGCCCTCACTGAACCGCTCAATCGATAGTAGCGACGGGCGGTGTGTACAAAGGG
CAGGGACGTAATCAACGCGAGCTTATGACTCGCGCTTACTGGGAATTCCTCGTTCATGGG
GAAGAATTACAAGCCCCAATCCCTAGCACGAAGGAGATTCAACGGGTTTCCCAACCCTTT
CGGGCCAGGGAGGCATCCACGCTGATTCCTTCAGTGTAGCGCGCGTGCGGCCCCGGACAT
CTAAGGGCATCACAGACCTGTTATTGCTCAATCTCGTGTGGCTAAACGCCACTCGTCCCT
CTAAGAAGTTGCGCCGGCGCATCGAGGGACCGGCGAACTATTTAATAGGCTAGAGTCTCG
TTCGTTATCGGAATTAACCAGACAAATCGCTCCACCAACTAAGAACGGCCATGCACCACC
ACCCACCGAATCAAGAAAGAGCTATCAATCTGTCAATCCTCACAGTGTCCGGACCGGGTG
AGATTTCCCGTGTTGAGTCAAATTAAGCCGCAGGCTCCACTCCTGGTGGTGCCCTTCCGT
CAATTCCTTTAAGTTTCAGCTTTGCAACCATACTTCCCCCGGAACCCAAACACTTTGGTT
TCCCGGAAGCTGCCCGCAGAGTCATCGAAGCAACTCCTGCGGATCGCTAGTCGGCATCGT
TTATGGTCAGAACTACGACGGTATCTGATCGTCTTCGCGCCTCTGACTTTCGTTCTTGAT
TAATGAAAACATTCTTGACAAATGCTTTCGCAGTAGCTCGTCTTGCGGCGATCCAAGAAT
TTCACCTCTAACGCCGCAATACGAATGCCCCCGTTTGTCCCTGTTAATCATTACCTCCAG
TTCCGAAAACCAACAAAATAGAACCGAGGTCCTATTCCATTATTCCATGCACCATTATTC
AGGCAGCTGAGGCCTGCTTTGAACACTCTAATTTTTTCAAAGTAAACGCGCCGGCCACCC
GGGACGCTCAGTGAAGAGCACCCACGGGAGAGAGCCGGCAGACGGTAGGGCAGGAGACAA
CGGGCAGTGAACCGGCGCGAGCCGGACCGCCCGCCTGCGCCTGAGATCCAACTACGAGCT
TTTTAACTGCAACAACTTTAATATACGCTATTGGAGCTGGAATTACCGCGGCTGCTGGCA
CCAGACTTGCCCT

>NODE_24575_length_2209_cov_20.638418_gasteropode
GAATCGAACCCTGATTCCCCGTTACCCGTTACAAACATGGTAGGCATGTCACGTACCATC
GACATTTGATAGGGCAGACATTTGAAAGATGCGTCGCCGGCACGTGAGGCCATGCGATCA
GCACAAAGTTATCCAGAGTCACCAGTGGGGACGCCGCCACCCCGCGAAGGGTAACGACGA
TTGGTTTTGAACTAATAAAAGCGCTCTTTCCCCGAGGGTCGGAGCTTGGTAAGCATGTAT
TAGCTCTAGAATTGCCACAGTTATCCAAGTAGGATCGTGTCATCTAAGGAACCTCGACTG
ATTTAATGAGCCATTCGCGGTTTCACCGTGAAACAGTGTGAACTTAGACATGCATGGCTT
AATCTTTGAGACAAGCATATGACTACTGGCAGGATCAACCAGATAGCTGTCAAGGAAACA
AGGAAAAGAACCGGCGGGGCCCTTTCCTCTCCGATCGCTCGCTCGCTTAGGGAGGGAGAC
AGCACCCTGTGCAGGGCGGATCCCTTACGGTCCCTTGCGACTTTTGTCCGAAACCACACG
GGACGCCTCCCGACAAAACCGAGGGGTTTACGCCGGGCAGGACTGGCCTGTATCGCTACC
GATGTGCAACCTGCCGAGCCTTCGCTCATATCGAGAGCGCGACCCCTTACGAGACCAGCC
GCCGAGCTGAGAGACGAAATTCATTCCCTCACATGTTCGCGTTCACTTTACGGACACAGC
CTGTCCCCGCCGCGTCGTGCGACGTGCAGCCCAGCTCTCGTCAGCCGCCAACATGGTGGT
TTCACAAGGGAAATTCCACACAAGGACGAACTGAACAAAAGACACAAAGCCTGTAGCTGG
TTTGGACAAAAATCCGAACCATACTATAGGCTCCAACTAACACCCGCTGCACGAAGCCCG
CTTTGTCGCGACGCGCTATTAATTTTTGCGCTAAGTGCGATCTGCTATGTTTAGATGAGC
GGACTGGCTGGGCTTTCGTGTGTTGTTGACAAGGACTTTGAATATTTCTTACGAAAAGGA
AACCCAAGGGGTTTTGTGGACACGGGCGATCGCGATCGAATGGCCTATTCTGGTACTTTG
CTCGAGTTTTGAAACCTCCACTCCTTCGGGTTCATCCTGCAAAGGCAGGTTGACTCAAAA
GATGATTTACAATAACATCAATCTTGAATTCGGCGGGTAATCTAGTCCGACTGGAGGTCG
TCGGAGAATTGGGACTATTATTGGATTACAACGAAGACACCATTACAAATAATACAAATA
CAATGTACAACCCATTAGCGGTAATATGCCAGAGTATACAGCAAATGATATTTAATTTTG
CTAATGAATAGTCAACACGCATCTCTACCCTGTCGCTCTTCATTTTAGTGTGGTATGTAC
TGGTCTCAAAATGTAAACACGAGCTGGTCGGTGAATAAAATATCACCGCAAACTTACATA
AAGCAGGAGGTAGAGTTATATTATGCCCCACTAGTGATACTAGACATACAAAAAAACTTC
AGTTTCTACCCAGCCAATCTGCATTTTACTGTGGTATGTACTGGTTACAACATGCAAGCA
CAAGCTGGTGGGTGACAGAAAAAAAACAAAAACCAGTTAGAACAATCTACATTTCAGTAC
ATTACAAAAGAAAACAGTTTCAATGGTCTGTAAAATTGTTTGAAGTGATTCTAATTTTCC
TCTACTGCTCAGTCGAGTAAAAATAACTAGCAGTATGTCCTTGTTTGGGCAATAAGCAGG
TATTCTGTTGTATTTTGATCAACAATAACACTATGCAGAAGGTGATCACCTTCAGTTGCA
TTGAGCTGTTCTGAGTGCCTACTTTTGTTGCACTGATAGTGGAATATTGAAAATACATTA
CATGTAAAATTGTTTGACACTCGAAGGCCCCTCTCTTGTTTTGGATTTGTGGGCCAGGAA
AACAGAATGTTAGAAAACTTGGTCAGCGGTAAAGGCGGTCCACCGTCAAAACTGGTATAG
AACTTGCCGCTGAGCAACATACGCAGTGCTTTTAAATTTTCAGCTGTCACAGGCATGCCA
AAATGTAAACTGTGTAACCCAAGAACTGCAATGTGTATGAGCCTGCGGCAAATCAGAAAC
ACTTTCTGCAAATCAACAGTCCTCTCTACCCAGCCAATCTGCATTTTACTGTGGTATGTA
CTGGTTACAACATGCAAGCACAAGCTGGTGGGTGACAGAAAAAAAACAA

>NODE_52948_length_1624_cov_72.587394_arion
GAAGAAGAAGAATAAGAAGTTGATTTCACCCAGGTACATGCAACGCGTTGGTTTGTTGTT
GTTTTTTAAATTTAAAAACACGAGCCACGCTGTGTCTGTATTTACATTTCTAAATTAACA
AGAAGAAGAAGCAGCAGAAGAAGAGGAAGAAGAAGAATAAGAAGTTGATTTCACCCAGCT
ACACGCAACGCGTTGGTTCTTTGTTGTTATTTCTAAATTTCAAAAACACGAGCGACGCCG
TGTCTGTGTTTACATTTCTAAACCAACAAGCGTGCTGACCACGTGGCAAGCATGCCATTG
TTAGTGTAGATATGTTGTTATTTTAGACGTCGCGTTTTATTTTTAAAGCAGATTAAACGA
CGGTTTCATTACTGTTTAATTAAAACTCGCTCAACAGAGGCTCGTTTTCATTTCTCTAAT
TTAATATGAAAATGTTTACCAAAAAATGGGTTTTACTGCGTTGCGCACCCGAGCAAAATG
TGAGAACCGTTAACCGCATAACAAAGATTAATTCCGCCGTTTGACTAGGATTAGCAAACG
AACGCAAATTTCCAAATTTCATAACCATAGCTCCTACCCAAGACGAGCTACGGTGGAGGG
GACCGGCGGCCCGAAAACCGCGAAAAATGGCAAAGATCAGAAATATTCATTTTACACAGC
GAAACGAACGAGCGACGAGCGAGGGTTAATTCACTCGCGGAACATACTACATCTGGGTTG
AGCGTTTGCAAGCTGTGCCTCCACGTTTCGAAAATAACCAGGCGTGTGAGTCAGCGAGCG
AGCGTGTTCTCAGTGCGAACAACCAATAGCGTTCGTAGTCTCTATCGGCTGAGTGTGCCT
CACCAGGTTCCCAGCAATCAAGAGACAAGGTAGCGTCTGCTATCAAGACGCGCTCGCCGC
GCGGTCTTGTGTGTGTGTCCGTATATCGAAGGTTCTCGGTCGCGATGTGATTCCAGTCGT
TCTGAAATTTTAAAAGCTCGACGCTTGTCTCGTTTAAAGGCCCGGCTCTCGCAACGAGCT
GTGGGTCCGCAGTCAGAAATAAGGTGTCGGTCGTTCTTTGCCTGGCGAGGCGCAGGTCTT
GCCGGCAGAACGGTATGAAGCTAGCGCTCGGTCGTTTCGCTTCAGTTTCGCTGCATTTTC
GCCGGGGACGTCGGGATCCGCTCTGCACAGAGCGCTGTCTCCCTACCCCGAGCATTTGTC
CACGTTCACGTCCATGACAGCTATCTGGTTGATCCTGCCAGTAGTCATATGCTTGTCTCA
AAGATTAAGCCATGCATGTCTAAGTTCACACTGTCTCACGGTGAAACCGCGAATGGCTCA
TTAAATCAGTCGATGTTCCAGGGGCGACACGATCCTACTTGGATAACTGTGGCAATTCTA
GAGCTAATACATGCTTACCAAGCTCCGACCCTCGTGGAAAGAGCGCTTTTATTAGTTCAA
AACCAATCGCCGTTACCCTTCGCGGGGTGCGGCGTCCCACTGGTGACTCTGGATAACTTT
GTGCTGATCGCATGGCCTCATGTGCCGGCGACACACCCCTCAAATGTCTGCCCTATCAAA
TGTCGATGGTACGTGACATGCCTACCATGTTTGTAACGGGTAACGGGGAATCAGGGTTCG
ATTC

>NODE_26492_length_2150_cov_2.882324_arion_sp_mtDNA
CGAAATTTTAATACAAGTTTTTTTGATCCTGCTGGGGGTGGGGACCCTATTTTATATCAA
CATTTATTTTGATTTTTCGGGCATCCTGAAGTATATATCTTAATTTTACCAGGTTTTGGT
ATTGTGTCCCATATCTTAAGAAACAGAGCCAATAAGTTAGCATTTGGAACATTGGGTATG
ATTTACGCAATAATCTCTATTGGGGTGTTAGGGTTTATTGTATGGGCCCATCATATATTC
ACAGTAGGGATAGATGTAGACACTCGAGCATATTTTACTGCCGCTACCATGGTAATTGCA
GTGCCGACTGGGATTAAAGTTTTCAGTTGACTTATAACCTTATATGGTATGCAAGGGAGC
TATAATGGTCCCATGTATTGAGTCCTAGGGTTTATTTTTTTATTTACTTTAGGGGGGTTA
ACAGGGATTATACTCTCTAATAGCTCTTTAGACATTGTACTCCACGACACTTACTATGTA
GTGGCTCACTTTCATTATGTTTTATCTATAGGGGCAGTATTTGCTATTTTCGCTGGCTTT
ACTTACTGATTTCCTGTTATCACAGGGTTGGTATTGAGAGAAGTATTAGTAAAGGCTCAC
TTTCTTATTATATTTATTGCGGTTAATTTAACTTTTTTCCCCCAACATTTTTTAGGTTTA
GCGGGTATGCCTCGACGATATAGAGACTATCCTGACTCTTATTTTACTTGAAATCAAATT
TCCTCCTATGGATCCTTAATATCGGTCTTCGGTATTCTTATATTTATCTTTATGACCTGG
GAGGCCCTAATTGTGCAGCGAACTGTTGTTTTTATTAGGGAACCGTCCTCTTCTCGGGAG
TGAGCCGCAACATTACCCTTAGACTTTCATACCAATACTACGGTCCCGATAACATATATG
AAATTTACTTAAAGTATCGATGATACAATTCACTTACAATGAATAGGTCTATAATTTAAT
AGTGAGTATTGAAAGTTAAATTAAGAAATTTTATACCCTTAATTATATGCATATTATAGT
ACCTTTTGCATAATGGTTAAACAAATTTATCGTCCGAGCGTGAATATTCGAGATTATGTG
ATCTATTAAAGTATAGTGTATATAATGTAGCATAATTATAACTTAATTATTAATAGGGGT
GAAAGGCTTACAAACATATAGCTATCTAATTATAGGTGAAATATATATAGTATAGGATGC
ATTTCTGAGATATATGGTATTAAGGTCATATATGTGGCATTAATTATTATCACACAAATT
TATATTCTTAACTAATATAAAATAACACTTATGGATACATATAAGGTTAACTTATGTCTA
GTAGCCTCATGAATTAATATATAATTTTAAGAAAATTTCATAATGTTTAAATCAGTATAT
GGAATAAATATTATAAAAGGAACTCGGCAAACGATTTCTAGTTCAACTGTTTACCAAAAA
CATAGTCACATGCTTATATGTGTGATGATGTCTGCCCTGTGAGTGTTTAACTGCTTTGAC
GGCCGCAGTACCTTGACTGTGCTAAGGTAGCAAAATCAATAGGCCTTTAATTGGGGTCGG
GTATGAACGGCTTTATGGATTAGAGCTGTCTCTCATATAATATGAAAGTTACTTAGTAGG
TGAAAATTCCTACATTTAATTATTAGACGAGAAGACCCTTAGAGTTTTTATGAACTGCAT
TTCTGATAATTCATCCATTTTTGTTGGGGCGACAATATATTCAACTTAACATATATACAC
TGGACGTGCCTTTTGATTGAGAGATGAATATAACTACCTGAGGGATAACAGCATAATTTA
TTTTTAAGATTGTGACCTCGATGTTGGACTAGGGCCTATAAATAGCAGTACTATTTGTAG
AAGATTCTGTTCGAATTTCTTTCACCTACATGATCTGAGTTCAGACCGGCGTAAGCCAGG
TCAGTTTCTATCTATAATTTATTAAGGGATAGTACGAAAGGACCTTCTTTAAATAGTTAA
TAACTATAATTTTAATATTGTTTGGCAGAAATTACAATGCGATTGATTTAGGTTCAATAT
ATACATATAATGTAACAATTTCCTAGAAATATTATCTTCTATGTACAGGAAGGGGAATAC
TCAGTCAAAATCTTAGGTGTAGTTAACATCATAACATTAACTTTGGGAGT
