# Supplementary material for: Hammerhead flatworms (Platyhelminthes, Geoplanidae, Bipaliinae): mitochondrial genomes and description of two new species from France, Italy, and Mayotte
Source: PeerJ. 2022 Feb 1;10:e12725. doi: 10.7717/peerj.12725 (PMC8815365; doi:10.7717/peerj.12725)
Supplement: Supplemental Information 3 — "Alien" DNA sequences detected in various samples. They correspond to the prey inside the digestive tract. [file peerj-10-12725-s003.zip › Supplemental - Alien DNA sequences from prey/Alien DNA from Humbertium covidum MNHN JL351 alien_DNA_HUMBcovi_JL351.fasta]

>NODE_599_length_2140_cov_93.634550_Cochlicopa_lubrica
AAGGATTGACAGATTGATAGCTCTTTCTTGATTCGGTGGGTGGTGGTGCATGGCCGTTCT
TAGTTGGTGGAGCGATTTGTCTGGTTAATTCCGATAACGAACGAGACTCTAGCCTATTAA
ATAGTTCGCCGGTCCCTCGATGCGCCGGCGCAACTTCTTAGAGGGACGAGTGGCGTTTAG
CCACACGAGATTGAGCAATAACAGGTCTGTGATGCCCTTAGATGTCCGGGGCCGCACGCG
CGCTACACTGAAGGAATCAGCGTGGATGCCTCCCTGGCCCGAAAGGGCTGGGAAACCCGT
TGAATCTCCTTCGTGCTAGGGATTGGGGCTTGTAATTCTTCCCCATGAACGAGGAATTCC
CAGTAAGCGCGAGTCATAAGCTCGCGTTGATTACGTCCCTGCCCTTTGTACACACCGCCC
GTCGCTACTATCGATTGAGCGGTTCAGTGAGGGCCTCGGATTGGTCTCGGTCTGGTGCGC
AAGTGCCGGCACCGCTGGCCGAGAAGAAGCTCGAACTCGATCGCTTGGAGAAAGTAAAAG
TCGTAACAAGGTTTCCGTAGGTGAACCTGCGGAAGGATCATTATCGGTAACGCCAGCCCA
ACGCAAGCCAGCACGGCAGCAGGCATGCGGGCAGGACGATGCTGATTGAACGAACGCTCC
GTCTCTTTGCCGGTTGGGGACCGCAAGAAGCGCCGCCCCGACCGGTTGACCGCTACCCTT
TTTTCGGGGTGCCTGCTCGATACGACCCACGGTGACGGCATGAGCGCCTCGGTTGCGCTC
GCCGGGTCGTCAGGCTCAATGAGCGCTGCAGTGATTGCTCTGGCGGGCCCGGCTGGCCCT
TGCTTCTCTCGGAGCATGAGCAGCGCCGCCCCGGCCGTGTGCCACAAAGGAGACCGGGGG
TACCTACGCATCCTACTACCGAACGCTCTGAGGTGTCGGGTGCGGGAGCTCCTGCCGGCA
GGCGGGCCGCGAGGCTTAAAGAGGACGGCTGCCCGCCCCCTGTCTCCATTTTATTACCCT
ATTTGCTTCGCTGAATCAAATTGTTTTTCGTTGCGTCTCGCCGGAGGCGGGCGGACGGCA
CCGGTCGGCAGCTCTTGTCGATTCGAGGCTGTCTAGCCCGGCTCAGCTCTGCGGCGGGGC
GCGACCCAAATGTGACAAAAATACAACTTTGAGCGGTGGATCACTCGGCTCGTGCGTCGA
TGAAGAGCGCAGCCAGCTGCGTGAATTAATGTGAATTGCAGAACACATTGAACATCGACA
CCTTGAACGCAAATGGCGGCCTCGGGTCCATCCCGAGGCCACGCCCGTCTGAGGGTCGGC
TAGACATAAAGCAATCGTCTCCCCGGCGGGTCGAGGCGCGAATCGAGACTGCTGCCGGTG
TGAGTTTCCCCTCACGCTCCCCGTGCTTCTTGTGGGGGTGTCGTCGGGAGACCGGCTCTG
CGCCGCGCAAGCTTTCTCGGTTTCGTCCCCGGCCCGTTGGAGGCGCTCTGGGCTCTCGAG
GACCGTCTCGGTCCCCGTAGCCTTAAATGCATGCAGCGTTGTCCGCGCTTAACGCTTCTC
GTCTCGCAGCGCTCTCTGCGACGGCGAGGGGCACCTGGCTGACCAGGCATCTAAGCCGCC
GCCGCCTCCACGGCAGGACTCGGATTGTGTGAATCGACCAACGAGCCTGTCGGCAGTGCG
GAGGAGGGGCGCTTGGGTGTTTGTCAGGCAGGCTGGGAGCGGCGACGCCACCAACACTCT
CGGAGTGAAACCGAAAGCGAACGGGCTCTTTTTTTATGTTCGTCTTCCGGTATTCTCTAG
AACACACTCCGACCTCAGATCGGACGAGATTACCCGCTGAATTTAAGCATATAAATAAGC
GGAGGAAAAGAAACTAACAAGGATTTCCCCAGTAACGGCGAGTGAAGCGGAAAGAGCCCA
GCACCGAATCCCTCAGTGTCACGCTGACGGGAACTGTGGTGTGAGGGACGCCACCAGTCG
CACCGGAGGGTACCGAAGTCCTCCTGATCGGGGCTTCACCCAGAGCGGGTGTAAGGCCTT
TGCAGGTACCTCTCCGTGCGGCCGCGAGCGTCTCAGGAGTCGGGTTGTTTGGGAATGCAG
CCCAAAGCGGGTGGTAAACTCCATCTAAGGCTAAATACTG

>NODE_4474_length_633_cov_136.802920_Cochlicopa_lubrica
CAACTACGAGCTTTTTAACTGCAACAACTTTAATATACGCTATTGGAGCTGGAATTACCG
CGGCTGCTGGCACCAGACTTGCCCTCCAATAGATCCTCGTTAAAGGGTTTAAAGTGTACT
CATTCCAATTACGGGGCCTCGAAAGAGTCCCGTATTGTTATTTTTCGTCACTACCTCCCC
GTGCCGGGAGTGGGTAAGTTGCGCGCCTGCTGCCTTCCTTGGATGTGGTAGCCGTTTCTC
ATGCTCCCTCTCCGGAATCGAACCCTGATTCCCCGTTACCCGTTACAAACATGGTAGGCA
TGTCACGTACCATCGACATTTGATAGGGCAGACATTTGAAAGATGCGTCGCCGGCACGTG
AGGCCATGCGATCAGCACAAAGTTATCCAGAGTCACCAGTGGGGACGCCGCGCCCCGCGA
GGGGCAACGACGATTGGTTTTGAACTAATAAAAGCGCTCTTTCCGCGAGGGTCGGAGCTT
GGTAAGCATGTATTAGCTCTAGAATTGCCACAGTTATCCAAGTAGGATCGTGTCATCTAA
GGAACCTCGACTGATTTAATGAGCCATTCGCGGTTTCACCGTGAAACAGTGTGAACTTAG
ACATGCATGGCTTAATCTTTGAGACAAGCATAT

>NODE_12726_length_413_cov_113.274390_Cochlicopa_lubrica
AGGGCAAGTCTGGTGCCAGCAGCCGCGGTAATTCCAGCTCCAATAGCGTATATTAAAGTT
GTTGCAGTTAAAAAGCTCGTAGTTGGATCTCAGGCGCAGGCGGGCGGTCCGGCTCGCGCC
GGTTCACTGCCCGTTGTCTCCTGCCCTACCGTCTGCCGGCTCTCTCCCGCGGGTGCTCTT
CACTGAGCGTCCCGGGTGGCCGGCGCGTTTACTTTGAAAAAATTAGAGTGTTCAAAGCAG
GCCTCGGCTGCCTGAATAATGGTGCATGGAATAATGGAATAGGACCTCGGTTCTATTTTG
TTGGTTTTCGGAACTGGAGGTAATGATTAACGGGGGCATTCGTATTGCGGCGTTAGAGGT
GAAATTCTTGGATCGCCGCAAGACGAGCTACTGCGAAAGCATTTGTCAAGAAT

>NODE_31095_length_312_cov_125.061674_mollusque
TAAGCCGCAGGCTCCACTCCTGGTGGTGCCCTTCCGTCAATTCCTTTAAGTTTCAGCTTT
GCAACCATACTTCCCCCGGAACCCAAACACTTTGGTTTCCCGGAAGCTGCCCGCAGAGTC
ATCGAAGCAACTCCTGCGGATCGCTAGTCGGCATCGTTTATGGTCAGAACTACGACGGTA
TCTGATCGTCTTCGCGCCTCTGACTTTCGTTCTTGATTAATGAAAACATTCTTGACAAAT
GCTTTCGCAGTAGCTCGTCTTGCGGCGATCCAAGAATTTCACCTCTAACGCCGCAATACG
AATGCCCCCGTT

>NODE_25_length_14281_cov_3.216540_cochlicopa_lubrica_mtDNA
ATAAATGTAAGAAAATTCTTAAATAATCTGCCCTAAAATAATTTATACTTGGAATAATTA
ATTTATTATAATTACCATGATTAGTTTTAGTATATAAAAGTATATTATAAGCAGCCCTTA
AAAATATTAATAAACCCATAACTAGTACCACAATAATACCTAACATATATAAACATGGTA
TAATACTAAGTTCTCCTAATAAATTTATAGATGGTGGGGCTGCTATATTGATACTACAAA
AAATAAATCACATTAATGACATTTTAGGAAATAAATTTAAAAGACCCCCTCTAACATTAA
ATCTTCGCCTTATTACTTTTTTATAAACTATATTAGCAAGAACAAATAATCCTGAAGAAG
TAAACCCATGAGCTACTATTGTAATTTTAGCTGATAATATACCCCAATTAGTATTTAATA
AAATACCAGAAATAACAATACTTATATGAGCAATTGAAGAATAAGCAACTAGAGATTTTA
CATCTCTCTGTCGAAGACACATTAATGAGGCTAACAAACCTCCTCATAAACTTAGTAAAC
TAATAAATAAAAGATAAAAATTAGATTTAGTCAATATAAAACATATATTTACTAAGTATA
GCCCATATCCTCCTAATTTTAGAAGAATCCCAGCTAAAATTATAGAACCTCTAAGAGGGG
CTTCAACATGTGCTTTAGGTAGTCAAAGATGTACTCCAAATATTGGCATTTTTACTAAAA
AAGCTATTACCACCACAAAAAAACATAAACTACTAATAGAATAGTTAATCACTTGTAAAT
ATTTAATATTTAAATCTCCAATTGTTTCATTAATAATTAAAATATAAATTAATAATGGTA
ATGAAGCTAATACTGTATATAATAAAAGATATCTACCAGCTTGTAATCGTTCTGGTTGAT
AACCTCAAATAATAATTAAGATTAAGGTAGGAATCAAAGACGCTTCAAAAAAAAAATAAA
ATATTAATAAATTATTAACAAGAAAAGTTAAAACTAATAGTAATTGAAGACTTATTATTA
TGAATATATAATTTCCTATTTTTCATCAGCAAGTAGAGATTAAACAAATTAATATAATAA
CAACAGTTAAAAAAATCAAAAGAGAAGAAAATGTTTCTTCCTGGAATATATTAGCTACAA
TATTGTAATTAAAATTTCTTATTATCCTAATAAATCTTAAAACACAAATTAATACTATTA
TTATTAAGAGAAGATCCCAATATATTAATATTATTCTAAATAATGACAAAAATAAAACTA
CAGTTAACAAATTAAAGATTCGGAAGAAAATTCTCCCAAGTCAAAGTTAGCAGCCTCAAC
CAAATAAAATCTTATTAAAAGTAATATTCTTGTTCAAAATTATTGAGTAATTCTCTTTAA
CCCCTACTTTTTAGTAATAAGACATTTTTAATTTATTAATGGATTTTGAAAATCTAATAA
GATGAAAATTTCATCATTATAATGAAATCATTATTTTATGTTAGGATTTGTTTTATTTCC
TCTTTTATTAAGGACTATTTTATTTATTGTTTACTTACTCACATTTTGATCAAACTTTTT
TAAAGATAACCAAAAGAATTCACCATTCGAATGTGGCTTTGACCCCTTAAGAAATATACG
AAAACCTTTCTCCCTTCGTTTTTTTTTATTAGTAATTTTATTTTTAGTCTTTGACGTAGA
AGTGGTATTACTATTCCCAATTATCATGCTTTTAAAAATAAGAAGAATAATAATTATTAT
TTACAGTATGAGAATTTTCTTAACTATTCTACTATTAGGTTTACTTTATGAATGAAAAAT
AGGAGCATTAGAGTGAAGAAAAATATAACTAAAAATAAGCTAAATTAAGCTGTTGGGCTC
ATAACCCAAAAATGGATTTATATCCCTTTTAGACTTTACTAAACTTGATAAGAAAAATTA
ATTAGTTCAATATAAAATTATGAGAAAAGAGTTACTACTCAGTTTTTAAGATTAACTCCT
TTATTAAAAATAAAATTAGTATAAGAACTTAAAGTAAGGTTTATTAAGTGCCAGCAACCG
CGGTCATACTTAATTACTAGTAATTCTTAAAAATATTGTTTTTTCAGATAAGTAAAAATA
AATAAATAGTGAAATATTATTTATTTTAAAACAAAAATATTTTTTTACTTAAACTAAGAA
GTAAACAAGGATTAGATACCCTTCTATAATAGAATAATCAAACATATATTGAGTACTACT
AAATTTTAATTTATAAACTCAAAAGTTATGGCGGCTATATTAAATTATTAGGGGAACTTA
CCTATTAAATGATAACCACCAAGCTAAATCTACATAAGTTTAAAGTTTGTATGCCGTCGT
TAAAGCCTTTTCTAAAAAAAGGCTTTAACTTTGTTTACAAAATAAATCAGATCAAGGTGC
AACAAATACTTATGACACAGGCGAGTTACATTAAAAACTTTTTTCATGATATTTTCTTTT
ATAAGTAGACTTCAGTTGGACTTAAAAGTAATTATTAAATTTATAATAAATTTTGAATTT
TACTTTAATATAGTGCACAAATCGCCCGTCATTCTCGCTGAAAAGTGAGACAAGTCGTAA
CATAGTAGAAGTAGCGGAAGCTGTTTCTATAATTTAACTTTATAAGTTTAATTAGTATAT
AATATAATACAATATCTTTTCATGATATAAATAACTTATTTAGTTATTAAATAAAGTAAA
AACAAATAATTTGTACTTAAGTTTCGGCCTTAAGCATTAGGTAATTAAACCTTTACTTTA
TTGATAGCAGATTTATTTTCAGCAATAGATGGAAATAATTTAAAAACAATTTGAATAACT
CCTCTTTTAATTGTTACTATTATTATAGTATTAAAAATATTTTCCAATTCTTATTTATCA
GTTTTTTCTAGTATTATTTCTTCTTTATGGTCTAAGGAAGTATATAAATTTAGAAAATTA
ATTCTTTTATACTTATTTTTATTTATTATAACAAATAACTTATTAGGATTAGTCCCATTA
GTTTTTAGTACAACAACTAGACTTTGAATTAATAGTTCTTTAGCCATAGTTATTTGAGGT
TCAGTTCTTGCTTCTGGATGATTCTTTTCTTTTAAACAATCAGTTGCACATTTAGCTCCT
GCAGGAGCTCCTTTAGCATTAATACCTTTTTTAGTTTTAATTGAAACTATTAGAATTCTA
ATTCGACCAATTACGCTTACAGTACGATTAATTGCTAATATTAGAGCAGGTCATATTATT
TTATCTTTAATTTCAAATGTACTTAGATCATCTATTAGAATTTTACCTTTAAGTCTTAGA
GTAACTGTAATAATTTTTTATAATCTTTTTGAAGTATTTGTATCAGTTATTCAGGCATAC
ATTTTTACCTTATTAATTAGTTTGTACTTAGCAGAACATCCTTAAAATTTAACTAAATAT
AGCTTATATTAAAGCAATTAAATGTTAATTAATTAAAAACCTACTAAGGTTATTTAGACT
TGCCACAACTTAGTCCAGCTTCCGGTTTACTAACTTTCATTTTAATTACTACTCTTTTTA
TACTTATCTTAATATCTTCAAGTACAAAACTCTTAAATTTAAAAGAATCCTTTAGAAAAA
AATTAACAAAAAGATCTTTCCTTCATAAATAAATTAAATGGCAGATTTATGCAAAGGTTT
TAAGCGCCTTTTATGAGGTTGTCCTCTTTAATTTTTTTCTTAGGTGTAATTGCACGGAAA
GATTTGAATTTTCAGGAAAGATGTCTTAAGAAAAAAAATAATAAGACCTCTATAATCTTA
GTCTTTCTACACCACAAGTAGACGGTCTTAAACCTTAAGTCTTATCTTTTTCCTATTAAA
ATAGATCTCCTGCTTGGAAGGCAAGCATAATTATTATACTAAAAAAAGTATACTTAATTT
TTTTTTTCCACGTTTGACATGATAATGTATAAAAGACTTTGAAGGTCCTTAGTTTATTTT
AACTTACTAACGTTTTGAAAAGTTTGGGGGGGGGGTTTAATTATTAGAAGTTAATACTCA
TTAAAAAGTATGATATAAAATCTTTTTAAACTGGGGAAAGAATTTCCATTTATAATTTTA
CAAATTACAATCTTTAAAAGAACCAAAAAAATTTAAAAAATCTTTTAGTTTAATAAATTC
TACTACAATTGGTATATAAGAATGATTAGCACCACAAATTTCAGAACATTGACCATAAAA
AATTCCAGGAGTTAAAGAATTAAGTCCCATTATATTTAACCGTCCTGGTACTGCATCTAT
TTTTACTCCTATAGAAGGAAGCGCTCACGCATGAATAACATCTCTACTAGTTGATAATAC
ATTTACGGACATATTATAAGGTAAAATAGGTCGATTATCAACTTCTAATAATCGATATTC
CCCCAGAGAGAGAGAACCCTCTGGAGTTATGTATGAATCAAAAGATCTTACTCCAATAGA
AGGAATCTCATAACTTCAATATCATTGATGTCCAGTAGCCTTTAAAATTAAACCATTTCT
TCCTTGCTCATCTAATAAGTATAATAATCGTAATCTTGGTAATGCTAGTCAAATTAGTAA
AAAAGCTGGTAAAATAGTTCATAAAATTTCTAATGTTTGTGCCTCATGTGTTGAGCGAGT
TGATAAACTATTATAACATAATTTTACCCCTAACAATGCTACTATTGAAAAAATTCCAAT
AAGTAAAATTATAGCATGATCATGAAAAAGAAGTATTTCAATTTGAACTGGTGATGCTGG
ATCTAACAAATTAAGAGAGCCTCAAAATCTCATTTAAAGATAAGATTAAACACTTTTCTA
GCTGCTTCAAAACTAAGCTTTAAAATATAAGCTATATCTTTAGAGATAGGGTAAATAACC
TTTATTAATTTTGCAAATTAATAGTTTTAATAAACTACTAACTCATCACAATAGTATGTA
TTTTTTACTTGACAAGCAAATATTTTAAATTAAATTAGATAAAATAAGAAAAAGAATAAG
CCTTTTTAGAAATATATAAAAACATTGGGAATATTAAAAAGTATAATAGGGTCAATGGCT
GAGCTAATAAAAGATATGGATCTTCAATTGGACATGCTCCTAGTCAAGTAAGTAAAATAA
AAACTACAACTAATCTTCAAAATAAAATTTGATATAAAACATTTATTCTAGAAGGAATAA
GCAGATTTTTATTACCTAATGGAAGCAAATATAAAATAAAAATTCTTATAGCTAAGGCTA
CTACTCCTCCTAACTTAGAAGGAATTGAACGAAGAATAGCATAAGCAAATAAAAAATATC
ATTCAGGTTGAATATGGGTAGGTGTAACTATAGCATTGGCATTTATAAAATTTTCAGGAT
CAGATAAACTAAAAGGAAAGAAACAACAAATCAAAACTAAAAGAAGAAGAACTAAAATAA
AACCAACTAAATCCTTATAAGTAAAATATGGGTGAAATACCACTTTATTAATATGATCAT
TTTGTCCTAATGGATTTGTTGATCCTTTATCATGAAGAAATACTAAGTGAATAAAAACTA
TAACTACAATAACAAATGGAACAATAAAATGTAAGGAAAAAAAACGATTTAAAGTAGCTT
GCCCAATAGAAAAACCACCTCACACTCATTCAACTAATGAAGGACCCCAATAAGGAATAG
CTGATAATAAGTTAGTAATTACTGTAGCTCCCCAAAATGATATTTGGCCTCAAGGTAAAA
CATAACCTAAAAAAGCAGTTGCTATCCTTAAAAGGAAAATTGTTACTCCTGCTATTCAAG
CTTTTGGTTGTAAGGAATATCTCTGATAGTATAAACCTCGTCCTAAATGGCAATATAAAA
AGATAAAAAAAAAAGAAGCGCCATTAGCATGCAATAAACGTATTATTCAACCACCTGGTA
CATCTCGTATAATGTGAATTACAGAATCAAAAGATAATGTAATATCAGCAACATAATGTA
TTGATAAAAATAAACCCGTAATTAGTTGAATTCCTAATATTATACCTAATACTGACCCCC
CTCTTCATCAAACTCTAATATTAATAGGTGTAGGAAGACTTAACATAGATTCAACAATAC
TAATTTTTCGCAAAAAAAAAATTTTTTTTTAGAGTATTATTCCTTTATAATTGTCATTAC
TATATAGGCGAATAATAGCCACTAGTAAAGATAATCCTAAAGCTGCTTCAGATGCAGCAA
AAGCAAGTAAGATAAGAAGTATACTTCCTCCTCTCACTTCTCTTAAAGTAATATAAACAA
TAGCAATAGCTAATAATATTAACCCTTCTAGAATAATTAATCTACTAATAACATGATTAG
CTTGTATAGAAAACTTTCATAATAAAAAAATAAATCCTATAACAAAGAAGATTTTATAAC
TAAATAACATTAAATAAGAAAAATAATGTTTGAAAAGATTAGCAATCTAATTACAAATGG
AAGAAAAGTTTTTCAACATAATAATATTAAAAGGTCATATCGATGTCGAGGGTAAACTCC
TCGTGCAAATAAAAAACATACAGCAATTAAAAATACACCTAATGTAAAATCAATAGATCT
TAAGCTTAATGAAAATCATACCCATGTAGCTACACATATAAACAAAATTCTTACATATTC
ACCTAAAAATAATAATGCAAATAAACCTCTTTCATATTCTACATTAAATCCCGAAACTAA
TTCTGATTCACCTTCAGCAAAATCAAACGGAGCCCGGTTTGTTTCAGCTAAAGATCTTGT
AAATCAAATAAATAATACAGGGACTATAAGAAAAAAAGAGGGGAAGCTTACTATTCCATT
ATATCAAGTTATGGATACTATAATAATAGCAGGGAAAAGTAAAAGTATTACCAACCTAAT
TTCATAGGAAATAGATTGAGCAGAAGCACGAATTGCACCTAAAAAAGCAAATAAACTATT
AGAAGATCATCCAGCTAAAGCAGTAATATAAACATTTAAGCCTCTAATACAAAAAAATAA
TAATAAACCAAATATTACATGTTTAATTATATTAAATCTAGGTATTAAATATCATAATGT
TAATCTTACTGAAAAGCCAATTAAAGGTACAATAAAAAATAAAAAACTATTAGAATATAA
AATAGAAACTTTTTCTTTAACAAATAGCTTCAAAGCATCAGCTAAAGGTTGAGCAACTCC
TCATACACTAACCTTATTTGGTCCTTTACGAATTTGTATTAAGCCTAATACTTTTCGTTC
TAGTAAAGTAAAAAAAGCAACAGCAATCAAAGCACATAAACAACAAATTACTGATCTAAC
TAAATAATATATCATACATAAAAAATAATTCCTAATAAAAATCCTTGAGAAATAGAAAGT
TGTAATTTATAAAATCTTCTATTATTTAAGAATGGTATTGTACTTCAAAATAAAATTTTA
TTTTTAGTATAATTACTTGGCTCTAATCAACCTTGATCTAAATATACTATGTTTTTTAAG
AAAGGTTGAATCAATATTCCTATATTATTAGAACCAGGTCATAAATATATAATACTACTT
CTAAATAGATTTTTTTTAGGTCCTACTAACATAAAACCAAATGTCACACCTAAAAAAATT
AAAGAATTTAAAATGATCTGATAAATTCTAGAAATAAATATTACTCTATTAAATCTTATA
TCTATAATAGTAAATATTTTTCCTCTAATAACAGAAAATATAAAAAGAATGATTAAAGGT
AAATAAGAAAAGATAGATAGATTTATTCTAATTGAGCTAAATGAAATTTTAGATCAGCTT
AAAGCCTTAATTAAACGAATTGAATATAAACTAGTTAAAAATGCTCCTAAAAATATAAGA
AATACCCTTAAAATATTTAAATTAGATTGTATTATTAACTCATAAATTACATGTTTAGAA
TAAAATGCTCTTACAAATGGTGCACCCATTAAACAAATACTTCTAATATTAAAAAAAACA
ACTAAAGTAGGAGTTTTTGATAAAATTGAACCTAATAATCGAATATCTTGACTCCCAAAT
CCCATTATTAAAATTAAACCTGCTCTAATAAAGAGAAGTGCTTTAAACATAGCATGAGTA
AATAAGTGTAGTAGTGCTATTTGTGGTTGAGCCAATCCTAATCTAAATATTATTAATCCT
AACTGTCTTAAAGTAGAAAAAGCAATGATTTTTTTAATATCATTTTCATATGTAGCACAA
ATACCTCCTAAAATACATGTTAAACTTCCACAAAATAATAATATATTGTAAGTTAAATCT
CTTAAATTAAGATTAATCCTTAATCGAATAACTAAATAAACACCTGCCGTAACTAAAGTA
GAAGAATGTACTAAGGCTCTTACGGGAGTTGGTGCTGCTATGGCAGCAGGTAATCAAGCT
CTAAAAGGATATTGAGCCCTTTTTGTTAAAGCAGCAAGGCATAATAAAAATCTAATAATT
AATACAAACTTATAGAAAGAATATATACCTAATCTACCTCTATATAACAGTAAAGGTATT
GATAAAATAATTAATACATCACCTAAACGATTAGTTATTAAAGTCAGAAACCCAGCTTGT
AATCTTGAAGATCTTGAATAATAAATAATTAATGCAAAGGAGGAAATACCTAATCCATCT
CACCCTAATAGTAAAAAAAATAAAGAACCAGAAAAAATAAGAATATTTATGGATAGTACA
AATAAAATTAAGATTAACACAAATCGAAATTTAAAAGGATCATCTCGTATATAAGCACAT
GCAAAAGAAAATACACAACTAGAAATAGTAATTACAACAAATCTAAAACTTACTCTAATT
AAATCATAAATAAACAAGAAGGAAAATCATACTCTACTTCTATTAATAAGATTAAATTCA
ATTACTTGAACATTTACTACATTAAAAACCTTTGTTAAAAGAATAATTAAAAGTCCAAAG
CTCATAAACAATGTTATAGGTAATCGATTTACTTTAACCAATAATTATTATTAATCTACC
TTTCCTTAAGACAATATGAACAACTGAAAAAAAAACTACTAATAGTAAAATTCCTAACCT
TAAAAAAGTTCCTATTGAAAAATCTATACTACACTCAAATATTAGTCTCTCTAAGTTTAA
ATTTAAATCTTTTGTAAAAATAATAATGATTATATTAACTAGTAAAAAAAAAATAGCCAA
GTTTAAAGAGAAAGAAACTACAAAATTTCTTCTAAGTATAATAACATATAAAAATAATAC
TAGTAAACCTCCTACATAAATTAAAAATAACAAAATTCCGTATCAAGAACTAATTATATT
TCCAATTAAAACTGAAATTAAACCACTTAAAAAAAGAATTGCTCCTCCTAATGATACTGG
AGTTTGAGAGAAACAACAACTAAGAAGCAACATATTAATAAAAATAGTAAGTAATAATAA
AATCAAAAGTGGATGGTAAAAAAAATTTTTTTACTAACTCTACGCAAAAGAGACCTTCTT
AATAAAGTAACCATCAAAAATTCAAAAGTGAGATAGTAACCTCATACTTTAACTCCCAAA
GTTAATATTTTTATAACTTCTTCTGATAACTACTTAAAAAGTATTTATTGAACCTAAATC
AATTGCAATTTTCTGCCAAGTTAAAAATACTTTTAGTATAAGCTTATGGTCCTTTCGTAC
TAATAAACTAAAAATAAAAGATAGAAACTGACCTGGCTTACGCCGGTCTGAACTCAGATC
ATGTAAGGTTTATTTGTTCGAACAGAACAATCTTTTATAGCGTCTAGCTATAGAAGTCCT
TAGTCCAACATCGAGGTCACAATCTTTTAAAAATTATGCTGTTATCCCTTAGGTAATTAT
ATTCAAATTTACTATTACTCGGTTTGTAATAAATACATTGGTTCTCCAACGCCGTTGCCC
CAACGAAAAAAAAATCTTTATGATATATTATAAAAATTCTAAGGGTCTTCTCGTCTATTA
AAAAATAATTAAGGAATTTTCACCTTATCAGTAAATTTTATAAAAATATATAAGAGACAA
TATCTTCCTATAACTCCTTTCATACCAGGCTTCAATTAAAAGTCAAATTATTATGCTACC
TTAGCACAGTCAAAGTACTGCGGCCATTAAAAAAATCATTGGGCAGGTAAAACTTAAGAT
AACAAATACCTCAAGCTATGTTTTTGTTAAACAGTTAAGAAGAATAATTCTGTCGAGTTC
CTTTTAATATTTTATTTATATATACTAATTTAAACAGTAACTTTTAATACTTAAAATTTG
AATTAAGAATTACATATTATAAAAATTATATTAAAACTTAATTATATTTAATTATAATAA
CTTTAGATTTACCTATATAAAAAATATTAATTAAAATCCTTTAATTTTAAGATCTTATCA
CCTTAAAAATGTCTTATGTACTAAATACATTTATGTAATATCCAGATATCGAAAAAATTG
AAAGTGTTTCACCCCTAAGAAAAATTTTTAGATTTATTATGCTACATAAATTATAAATTC
AAACATAGAAAAATTCTTAGATCTTTTTTCTTCGGGAAATATATTCTAATAGTAATATAA
TTTAACCATTATGCAAAAGGTATTTCCTAAAATTAAATTATTTTATTCCCATTAAGTATT
AAAAAATAAAATAAATTTTTAAATAAAATAATATACACTTGGTTTAATTACCTCCTTATT
ATTGTAAATAATATATACAAACAGTACTTAAGCGTATATAAGACAGAAATACTAGGCACT
ATATTACTATGAAAGTCCGGTGGAAAATTATTTTCAGCTCACTCTCGAGAATATAAAGCC
GCAGTTCTTGTAACTACTCCTCGTTGTCTTAAAAATGCTTCCCAGACAATTAATATAAAC
AGTAATACAGCAAACACTGATATTAAAGAACCAAAAGAAGAAACTTGGTTTCACTTAAAA
TAACTATCAGGATAATCAGAATATCGACGTGGTATTCCAGATAATCCCAAAAAATGTTGA
GGAAAAAAAGTTAAATTAACAGCCAAAAACATAATAATAAATTGTGCTTTAGCTAATCGT
TCATGAAGAACAAGTCCAGTTATTACCGGAAATCAATAAACAAAACCAGCAAAAATAGCA
AATACGGCACCTATTGATAAAACATAATGAAAATGCGCAACTACATAATATGTATCATGA
AGTACAATATCTAAAGAAGAATTTGATAATACAATTCCTGTTAAACCACCTAAAGTAAAT
AAAAAAATAAATCCTAATACTCAATACATTGAAGCATCCAGTTTTGTATTTATCCCATAT
AAAGTTATTAATCACCTAAAAACCTTAATTCCTGTGGGAATAGCAATAATTATCGTAGCA
GCAGTAAAATAAGCACGTGTATCTACATCCATCCCTACTGTAAACATATGATGAGCTCAA
ACAATAAAACCTAAAATTCCAATAGAAATTATTGCATAAATTATTCCTAATCTCCCAAAA
GGTTGCTTTGAACTTGCATTACCCAAAATATGAGAAATAATACCAAATCCTGGTAAAATT
AAAATATAAACCTCTGGATGTCCAAAAAACCAAAATAAATGTTGGTATAAAATAGGATCC
CCTCCTCCTGCAGGATCAAAAAAACTTGTATTAAAATTTCGATCAGTTAACAACATAGTA
ATAGCACCTGCCAATACAGGAAGGGAAAGAAGAAGTAAAAAAACGGTTACTAGAATTGAT
CACACAAAAAGACTTAAACGTTCTATAGTTATTCCCGAAGATCGTATATTGAAAATTGTA
GTAATAAAGTTAATAGCACCTAAAATAGATGATATACCTGCTAAATGTAAAGAAAAAATA
GCCAAATCAACGGAAGCACCAGAATGTCCAACTATCCTTCTTAAAGGAGGATAAACAGTT
CAACCTGTCCCTGCACCTCCTTCAACCATTCTAGACCTAATTAAAAATACAAATGAAGGT
GGTAGTAATCAGAATCTTATATTATTTATTCGAGGAAATCTTATATCTGGAGCACCAATT
AATAAAGGTACTATTCAATTTCCAAAACCTCCAATTATAATAGGCATAACTATAAAAAAA
ATTATTACAAAAGCATGAGCAGTAACTACTACATTAAAAAAATGATCATCTGTTAGTACT
CCTGAAGTACCTAATTCCAATCGAATTAGTAAAGAAAGGCCGGTACCTACTATTCCACAT
CATACTCCAAAAATTATATATAAAGTTCCAATATCTTTATGATTTGTTGAATATAATCAC
CGCAAACAGAAATTATTTTTTTCGTTCTTAGATTAAAAATCTAATGCTTATAAACTCGGC
CATGTAAAAATTATAAAAAAATTAATATTCCACCTAAAATATTAAGTATTAACAACCTTA
ATATAGAATAATTTTTTTTATTTAATCTTCTTCTTAAATAGAAAGAATAACTAAATTTTA
AATAGAAATTTAAGCTAATAACAGCCCTAATAATCACAACAATCAAAACTATATATGAAT
TATATATATTTAAAAAATTAAACAAAACAAAAGTTTTAGCAGGAAACAATATAAAAGGTG
GAAGTCCTCTTAATCTTAATATAGCAACTGAAGTTAAAATATTATTTTTAACCGAAAGAG
ATAGTAATAATATATATAACCTTCTTAGATAAACCAAAAAATAAATTCAAATACCACCAA
CTACACTAGCTAAAACTACCCATCCTGTATGAGAAATTGAAGAGGCTCCTAACACTCCTC
GTACCTCAGTTAAATTATTTCCTAATAAAGAACCAATAATTATAGAAATAATACTAGTAA
ATAATAAAAAAATAAAAATTTCTTTTCTAATATTAATTTCTACTAATAATAGTATTAATG
GTACTACTTTTAAAGGACCTAAGATCAAATATATTAAATTTAAATTTAACCCTTTTAAAA
TAGGAACTACTCAAAAATGTAAAGGAAATAATCCTAATTTTAAAATTAAACCTAAACTAA
ACCCACTTATAAAATAAAAATTAAAATCTTTAATTAAAAACAGATGAATTCCAGTAACTA
AAATAATAACCCTAGCACAAGCTTGAACTAAAAAATATTTTAAGGACCTTTCAATTGAAA
GGGAAGTTTTAGTAATATTTATTAAAGGTAATAATCCAATTAATGAAAGCTCCATTCCAG
CCCACAATAGCATCCAACTTGAAGAAGATAACCTCAAAATTGGACCAAAAAATACTAATA
CAATAAATAAAAATCTAAAAGTTACCAATATAGCAGCGAAAAATATAATCTTCATATATA
TCAACATCAATGATACCCGCTCTTCCGGCGGCTGCTTTATTTTTTTTTGTATTTTTTTTT
ATAAATACACTACATACATGTTTAAAACACCTTTTCATTTAGTTGAATTTAGACCTTGAC
CTTTATTAGCCTCTGGCGCCTTAACATGTATACCATTAGGTCTTATTGACTATTTACGAT
ATTCATCATTAAATCTATTAATTTTTGGAGCTTTATTAACTTCATTTATTTCTTTTCTTT
GATGACGAGATATTGTCCGAGAATCAACATACCAAGGTTTTCATACCAGCTATGTAGTAA
AAGGTTTAAAAATAGGAGTTATATTATTTATTCTTTCAGAAGTTTGTTTCTTTTTTGCTT
TTTTTTGAGCTTATTTTCATAGAAGATTAGCACCTACTATTGAAATTGGTTCAGTTTGAC
CACCAATTGGAATTACAACTCTATCTACATTTCAAGTTCCTCTTCTAAATACATCTGTTC
TTTTACTTTCTGGTGTTAGCGTTACATGAGCACACCATGCAATTGAAGAAAGCAAGTATA
AATCAGGTGTTATAGCTCTTTTAATTACTGTCTTATTAGGATTTTATTTTTTATTTTTAC
AATTTGGAGAGTATAAAGAAACTTCATTCAGAATTGCAGATAGAATTTATGGAAGTTCTT
TCTTTATAGCAACTGGATTTCATGGTCTTCATGTTTTAGTTGGAGCCACATTTTTAACTG
TTTGTCTTTGTCGAATAATTTTATACCACTTTAATGCGTCTCATCACTTAGGATTTTTAG
CTGCTGCTTGATATTGACATTTTGTTGATGTAGTATGACTATTTTTATATGTTTCTATTT
ATTGATGAGGATCATAAAATTAAAATACCAAAATAATTTTAGTAAAAATATCGATCTTGT
AAGTCGAAAAAGAGTTCAATCTTTTGGTATTAATAATTATAGTAGATTTCTACTAAAAAA
GATATAAAAATATCTATTTTAAATAATATAATAAATGGTAATAAATGTAAAAAAATTCTT
AAATAATCTGCCCTAAAATAATTTATACTTGGAATAATTAATTTATTATAATTACCATGA
T
