# Supplementary material for: Hammerhead flatworms (Platyhelminthes, Geoplanidae, Bipaliinae): mitochondrial genomes and description of two new species from France, Italy, and Mayotte
Source: PeerJ. 2022 Feb 1;10:e12725. doi: 10.7717/peerj.12725 (PMC8815365; doi:10.7717/peerj.12725)
Supplement: Supplemental Information 4 — 6 complete mitogenomes sequences deposited as MZ561467–MZ561472. [file peerj-10-12725-s004.zip › Supplemental - Mitogenomes deposited in GenBank but not available yet/MZ561468 Mitogenome Bipalium vagum BIPAvag_mtDNA.fasta]

>BIPAvag_mtDNA
ATGTATATTAGGCGTTGATTGTTTTCTTCAAAACATAAGGATATAGG
GACTTTATATTTTTTAGTTGGAATTTTAATGGGGTTAGTAGGAACGAGGTTTAGTGTTTT
AATTCGGATTGAGTTAGGTTTTCCTGGGGTTTTTTTAGGAGATTCTATCCTGTATAAATT
GATTATTACATCTCATGGTTTAATTATGATTTTTTTTTTTATTATGCCTGTGATGATAGG
GGGATTTGGAAAATGGTTAATACCCTTAATGATGTGTATTCCGGATATGGCTTTTCCTCG
GGCTAAAAATTTAAGTTTTTGGCTTCTTGTTCCTTCTATTTTTTTTTTGGTTTGTTCTTT
ATTTTCTATGGGCGGAGTTGGTGCAGGTTGGACTTTATATCCTCCTTTGACTAGAAAAGT
TTTTCATAGAGGTGTTGGGATGGATTTTGCTATTTTTTCTTTACATGTAGCTGGGTTAAG
TTCTATTTTAGGAGCTATAAATTTTATTACTACTATATTAAATATGAAGATTGGGTCGTT
AGTTTATTTACCTTTGTTTGTTTGATCTATTTTAATTACGGCTTTTTTGTTACTTCTTTC
TTTGCCTGTATTAGCAGGCGGGTTGACTATGTTATTAACAGATCGGAACTTTAATACTAG
ATTTTTTGATCCTGCAGGCGGGGGTGATCCGATTTTGTTTCAGCATATTTTTTGATTTTT
TGGTCATCCTGAGGTTTATATTTTGATTCTTCCTGGTTTTGGAATGATTTCTCATATAGT
AATATATTATAGAGGTAAGCGTTTTTCTTTTGGACATTTGGGTATGCTTTATGCTATGGT
GAGAATAGGGTTTTTAGGTTTTATTGTTTGAGCCCATCATATGTATACGGTCGGGTTGGA
TTTAGATTCTCGTGCTTATTTTACTGGAGCTACTATGATTATAGGGGTTCCTACGGGAAT
AAAGGTTTTTAGATGATTAGCCACTATATATGGAGCTGATTGAAAAATTTTTTCTAATTC
TGTGTCTTTGTTATGGGCTTTAGGATTTGTTTTTTTATTTACGGTTGGAGGTTTAACTGG
GATAGTTCTTTCTAATGCGAGTTTAGATATAAGTTTACATGATACTTATTATGTGGTAGC
ACATTTTCATTATGTTTTATCGTTGGGGGCAGTTTTTTCTATTTTTGCTGGTTTTATTCA
TTGGTGGCCTTTGTTTTCTGGGTGTAAAATGAATCCTTATTATTTGTTTTCTCATTTTTG
GGTAATGTTTGTAGGTGTAAATTTGACTTTTTTTCCACAGCATTTTTTAGGTCTTCAAGG
AATGCCTCGTCGTTATGTTGATTATTTAGATGATTTTATGTTTTGAAATAAGATTTCTTC
TGTAGGATCTGTAATTTCTTTGTTGGGAGTAGTTTTTTTTTTTTATATATTAATAAAAAG
ATTAGTTGAAGAACGTCAGACAATTTCTGTTTTGAGAAAAAATTCTAGTTCTGAATGACA
TAGGTTTGTTTGTCCTATTTCGTTTCATACAAAAGAGTCTCGAACTGTAATATTTGTTTA
AGGTATTTTTGGAGGTTTTGTGGTGTTTTAGAGGTTTAATTAATTAGTCTTAGGTATAGA
ATTGAATGGATTTTTGTTTGTCTTTTTGAAAGGTATAAAAAAGTTTGGTGAGTTTGGTGT
TAAAAGCATGAAAAATTTTCTTTTTTTTGGAGATCTTATAAGAGATTAACTTATTTTTTT
TAAGTTGGAGGGATATTTTTTTGAAAAATGGTTGTTTTAAGGGTAGTAGTTTTTTTTATG
TTAATATTGGGTTTTTTTGTTATGTTTAGTTCAAGAGTTGTACAGCTAGGTGTTTGTTTG
TTAATGATTTGTTTAAGGGTTTTTTTTTTAATGAGATTAAAAAAATTTTTTTGATATGGT
TTAATTTTTTTGTTAATAAATGTTGGAGGGAGGATGGTTTTATTCTATTATATGTTTTCT
TTACAGTCAAATCCCACAAGTTTTTCTTCATTAAGGTTAAAAAAGATTTTGTTTTGAGTT
TTAGGTTTTTTTTTTTTTTTTTTTTTTTTTTTTAGAATTTTTTTTTTGGAAAAATTTTTC
TTTTTTTTTGAACAAACCGTAGAGGATGTGTCTTTTTTTTTGTTTAATTTGTTGGATTCT
TTTTTTTTAGTTTTAGTGAGGCTTTTTATGGTGTTTGTTTTATTGGTAATAAGAAAATTG
ACTAGGTATAAATGTGGATCTTTTCGTTTTTTAGGTTAGAGAGAAGTTGAAATGTATTTG
TTTTTTGGAGGGTTGGTTTATTTTTTTATTAGCTTGGGTTTTTTTTGAGTTGTGTTAAGT
TGTTCGTTACCTGTTTATTTAGTGTTGAAAGTAAGTGGAATTCGTTTTTTTGATTTTTTT
TTTTTAGGATTTTTTTTTGATTACTATAGGTTGATTTATTTGTTTGTGTTATTTAGTATT
GTAAGTGGGATACATCTGTTTATTTTTATTTATATGGGTAAAGATAGAAATTTGTTTCGG
TTTTTCAGAGTGTTGAATATTTTTGTTTTTTCTATGGTTATATTAATTTTGTCTCCAAAT
TTAATTAGTTTGATGTTAGGTTGGGATGGTTTAGGTTTTAGGAGATTTTTGTTGGTTGCT
TGGTTTGGTTGTTTTAGAAGGCGTTTTTCTAGGTTAAAGACATTTTTAGTTAAACGTTTA
GGAGATGGTTTGTTTTTAGTTAGATTATACTATTTTTTTTTTCAGGGGCATTTTTTTTTG
TTTTCGTTGGATTCTCTTTTTTTTTGTATTTATTTAGTTTTAGTATTTTCTTTTTTTACT
AAGAGGGCTCATTTTCCTTTTAGAAGGTGGCTTCCTGATGCTATGGCTGCTCCTACTCCT
GTGTCTGCTTTGGTCCATTCTTCTACATTGGTTACGGCTGGACTTTATTTATTGTTTCGA
TTTAGGTATGTTTTATCTTGGTATTCGTTGGAGTTGATTAGATACTTGGGTTTATGAACT
TTATTTATAGGAAGAATGGGTGCTTGTTTTGATAAAAATTCAAAGAAGGTGGTGGCTTAT
TCTACGATTAGTCAGTTGGGGTTTATGAGGTTTGTTTTATCTATTGGGTGTTTTGATTTA
TGTTTTTCGTATATGATGGTTCATGCATTATTTAAGGCTTTACTGTTTATTTCTGTAGGG
TGTTTATTAGTTTTGAAGTTTCATAATCAAGACCTTCGTCATTTAAAAAATTGTTGAGGG
TTAAGTCCTGTGGTAACTTTTAATTTTTTTTTTAGGTGTTTTTCTTTAAGGGGTTTTCCT
TTTTTTTCAGGGTATTATATAAAGGAGGTAGTTATAAAAAGTGTCGGACTTTTCCAGTAT
AATTATATTTTGTTGGTGGTTTTTTTTTTTTCTTTGGTGTTGACTTCTTATTATAGTTTT
CGGTTGTTTTTTTTTATTAGTTTTAGTTATTCATTTTCTTATGGAGTTATAGTTTCTTTA
GGATTAATTTCTAATTTGGTTTTTTCGGGGTTGTATATAAGAATAATATTTTTAGGTTTG
ATTTTGTTTGAAAATTTAGAATGTTGAGTGAATTTTGGTCCTTCTCTTTTAGTAATTTTG
GTTAGTGTTGTAGGAGTTTTTTGTGGTTCTTATGTGTTAAAGTTTAATGTTTTTTTATTT
TTAAAGAGGTTGATAAAATATTTTGTGTATATGTTTTTTTTGAAAATTTTTTCTGTAAGG
TTGAAAAGATTATACCAGGTTGGTGGATATTTGGTACAGGTGGTTGATAGTGGTTTTTTT
TTGTTTAGTTTTATAAATAAGTTAGATACAATTTTTCGAAGAGGTTTTAATGTTATAATT
AGATTTGGTTTTTTTAGAAATTGGCTTTCTTTGGTGGGATTAAGGTTTATTTTTATTGGT
TTGGTTGTTTTTTTTTAGAACAACAACTAGGCAAAAGGTTTTAAATGGTTTTAAAAGGTG
TTTTACGTTAAAAATTTTTAAGTTTGAATAAGTTTTATAAGGAAAGTTTTTGGTTTAAGT
TAAATCTTTAGGCAAATTCCTTGAGGAGCTGTTATTTTGAAAATATCAGATGAAGTTTAT
AAAGTTGATTTCTTGTTTTAGAAATTAGTTTATAGAAAATATTTAGTTGTCAGTTAAAAG
AAAGTTTTTAAAATTATTTTTTCTTAGAGACCTGAAAGGATTCGGTTTCGACCCGAAACA
AAAACAATTATTGTTTTCTGAGGAAGTATTTTTTCTGGGTATCATTTAGTAGGTATAAGT
CCGTGACCTGTGTTGGTTGCCATGTGTGTGGGGGGTTTATTAGTTTCTAGCTTATTTGCT
ATGCATTATAAGTTGTTTATTTTTTTTTTTTTAAATGTAGTTGTGTTGGTGATTATAATG
TTGATTTGGTTTGGGGATGTAGAAGTTGAATCATTTTTTGGAAGACATTCTAATGTAGTT
GTTTCAGGTTTACGTTTAGGAATTTTGTTATTTATAGTTTCTGAAGTTTTGTTTTTTTTT
AGGTTTTTTTGAAGGTTTTTTCATAATTGTTGAAGACCTAGAATAAAGCTAAAAAGTTGG
CCTCCATTTGGTTTTGATTATTTTTTGGTTGATCCTTATGGGTTTCCTTTATTGAAAACT
GTGTTATTACTTTCTTCTGGAGTTAGGATAACTTTATGCCATCATTCCATTATGCTCCGG
TTGTATAAGTTGTCGGTGTTTAGAATTGTTTTGACCTTAATTTTTGGATTGCTTTTTTTA
GATGTTCAATTTGAAGAATATTCTTTAAGAAGATTTTCTTTAAAAAGTTATGTTTATGGT
AGAATTTTTTTTCTTTTAACTGGGTTTCACGGCTTTCATGTATTGGTTGGATTTTGTATG
ATTAGTTATAAATTAGTTCGGATGCTTTGTTTAGTTAGTTTTTCTTCAAGTCAGCATGTA
GGTTTTGAAGCAGCTGCTTGATACTGACATTTTGTAGATGTTGTTTGGATTTTTTTATAT
TTTTTTATTTATTGGTATGGGTATATTTTGTAATTTATAAAAGATTTCAATATGTTTTTA
AAAGAAATATAAGGACTGCGAAAATGTAGATTACTGCGATATAGTAAGTTTTAGAAAGTT
TAATTTCTCTATATTATAAGTTGTTAAATTGGAATTTAAAGAGAATTTGTGGAATTTTTT
GGGTGTTTATGCATATAAAATTTTGAGTTTTAAGGAATATTTAATAGTGTAAAAAGTAAT
TTTGTAGAAAAGGAAAATTGTTCTGTAGTGAAAAGTTGAGTTTTGAAGATGTGGAATCTT
TTTGTAAGTGTTAAATTCTTAATTTAGTTGAGGGAAATTAAGGTTTCTCCCATATTAATT
TTTTGTAAAACAGGGGTTTAATAAGTAAAATTTTATTAGATATTTTTTCTTCTTTAGATT
ATAATTTGTCTAATTTTTCTTTTTTTAATATTTTTAGTTTGTCTTGGTTGGTAGTTTTTT
TGCTTGCATTTTCTGTATGTGGAAGGTTTTATATAATTTTTTATAATTTTTTTTTTAGAA
ATTTTTTTTTTGGTGCTTGATTAGAGCGAAAGAAAGGAGCTGGAGGGTTTTATATTTTTT
TTTCTGGAATTTTGTGTTTTATTTTTTTTCAGAAAATTTTAGGTCTTTTTCCTTATACCT
TTAGGTCTACTAGACATATTATATTTAAATTTATTGTGGCTTTTGAACTTTGGTTGGGAG
TAGTTTTTTTTGGATTTTTAAAACATTTTGTAAGAATGTTGGGCCATTTTTCTCCTTTTG
GGAGGCCTTTGGTTTTGGCTAATTTTTTAAATCTCATAGAGGTAGTGAGAGTAATGATTC
GTTCTTTAACATTATCTCTTCGTTTGGCTGTTAATATTAGTACTGGACATATTTTTTTGG
GTTTAGTTTCTTCTTGATTGTTAATATGCGGGTCTTTTAGAGTTTGGGTATTTAGGTTTG
TGTGTTTTGTTGGTTATTTTTTTTTTGAAATTTTTGTTTGTTTTATTCAGGCCTTGGTTT
TTAGATTGTTATTGGTACAGTATTTGGATGAAGTTTAATAAAGTATTTTTTAAAAATAGT
ATAAAAGAGTATATATAGTTTACGTCTATTTGGTGGAAAAATTTTTTCTTTTTAATTTTA
AAATTTTGTGAGGAAAGGTTTGTTTAGTAAAATTATATTGGTCTGAAATTGAGTTTTAGT
TCTTATTAGGTTGTTGATGTGTGTTCTTTTTTTCACTATGTTTGAGCGAAAGTTTATGAG
GTATATACAGATTCGAAAGGGGCCTAAAAAGGTTGGATTTTTAGGTTTATTTACGCCAGT
TGCGGATACTATAAAGTTGGTTATAAAGACTTCAAAAATTATTGTTAGATCTAAAGAGAT
TTTGTTTTTTGTTGGTCCTTTTTTAGCTATTTTTGTGTTGTTTATTATGTGAAGTCTTTT
TCCTTTTGTTTTTTTTAGAAAAGTTTTTAGGTTCGGATTTGTAGTTTTTTTTTGTTTAAG
GAGTTTAAATGTATATTCAGTTTTGATTTCTGGATGAAGAAGAAACTCTAAGTACTCTAT
GTTAGGAGGGTTTCGTGGTGTGGCTCAGGTAATTTCTTATGAAATTATTTTGTTGTTTGT
TGGGTTTTTTCCTTTAACGTGTCATGGGAGATATAAAATGTATTCTTTTTTTTTGAAAAA
ATACTTAGTAGGAGTTTGACTGTTTAGGTTTTTTGTTGTATGAATGGTTAGTTGTGTTGC
GGAAACAAATCGATCTCCTTTTGATTTTGCTGAAGGTGAGAGCGAGTTAGTTTCTGGTTT
TAATACGGAGTATGGGGCTTTAGAGTTTGCTTTTTTATTCTTAGGTGAGTATGGTCAGAT
TATTTTTATTAGATGTATAAGAGTTTTGCTTTTTTTTTTAAAAGTGTTAAGATTCAGTTA
TATTATTTTGGGAATAGTTGTTGCCGTAGGATTTATTTGGTTACGGTCTTCTTTTCCTCG
TTTTCGGTATGATTTATTTATGGAATTAGCTTGGAATTGAGGTTTAGTGTTTTTAGTATT
TTTTATTTTTTATTTGCTTTCGTTTTAAAATATTAAAGGATATATTTTAAATTGAGAAAT
TTGTAGAATCTTAGGTTATTTTACAACTTTAAATTTTCAAAATTTAAGAAGAGAAAAGTT
TCTCAGGTTTTATTAAGAGATGAAATTTGGAATTATGTTAAATTCGCATTCCCCTATAGG
TAAGTTTTTAGATTTTTTTCATGATTGATCATTAGTTGTTCTGTTAGTGATTTCTTTTTT
GGTGTTCAGAATTATTTTGATTTTTTGTATAAAAAGGTTTCGTTTTAAAGATTGTACAGA
AAGAAAGGTTTTAGAAGTTTTTTGAACTGTAATTCCAGGATTAGTGTTGGTTTTTGTAGT
TGTTCCTAGATTTTATGGACTGTATTTGTTGGATTTAAATTCTCTGATTTTTCCCTTGAA
AAGGGTAAAGATTAGAGGTCGGCAGTGATATTGAACTTATAGTTATTCTCCTCGTTCTTT
TGCTGAAAAAAAAGGAAATTTTTCAAAAGTTAAATTGTCTTATGATTCGTATTTATCTCA
GAGGAAGATTGGAGTGCGTGGATTAGATACGGATTTGCCTTTATTGTTAGTTTCTAAGAT
GGTAACTCGGTTAGTGCTAAGGTCGAGGGATGTAATACATAGATTTGCAGTTCCTCAGTT
AAGTTTTAAGTTAGATTGTGTTCCTGGACGATTAAAATCTAGATTTTTGATTGTAAGGCA
TGTTGGAAAGTTTTTTGGACAGTGTTCTGAAATTTGTGGTGCTAATCATTCATTTATGCC
TATAAGGATAGAATGTTTTCCTCACAATTTTGTTTTTTTTAATGGTTAATAATTTTATGA
AGTGGAGAAAATTTCTTAAAATAGTTTAAAGAAAAATACAAGTTTTGGGGATTTGAGATT
GCCTTTTGGTGTTTTTTGAATTTAGTTTTAAAAGTTTCTTTAGGATAAGAATATGCAGAT
TTTTGGGTTGTTTTTTTTTGTTGGGGTTGGTTTATTGGTGGTATTTTTTTTTTGATTATA
TTGGTCAGAGTGTGTAGGTTTAGCAATGTTTCGAGAAGTAGTTTCTGTTTTTGAGTGTGG
TTTTGATAGAAGAAGAAGATCACGTTTGCCTTTTTCTTTGCGGTTTTTTTTAGTTTTAAT
ATTTTTTTTATTGTTAGATATCGAGGTTTGTTTACTTTTACAATTACCTTATGAGTTTTT
AAATAATTTTTATGGGAATCGAATTTTTTTTTTTTTTTTTTTGTTAATTTTATTGATTGG
AGTTTTGGAGGAATTTCGTCGGGGGTTTTTAAATTGGAAGAAGTAGGAAACTTTATAGTT
TAATAGGAGTTGATGAAAAATATTTAATTTGCGTTTAAAAGAAAAATAAGGAAAATTTTA
GAGTTATTTTTGAAAAATTTAGTTCCAAAGGAAAAATTTTGTTGGTATATTAGAAAAAGG
AGAGTGTGAAGTTTAGGTTTATGGTTGTTGTTGAAGAAGGTTTTTTCTTTAAAGGTAGTT
TCTTTTTTTGGACATGTTTTTTTTATTTTTTTAGTTGTTAGTTCTTGATCTGCTGTGAGG
ATGATTTTGTTTTTTGAAGGATTGGCTTTTATAGGTTATTTGGTAGTTGTTTGAAAAGAT
TATGAAAATTTTGGAAGATTTGTTTCTGTAGTATTTATATCTTCTGTTATTCCTTTTTTA
TTTATTGTTTGGGGGTTGGTTTTGAAAAATGAGGCGTATGTGTTAATAGGATTTTTGTTT
AAGTTGAGTTTTTTTCCATTTTTGTGATGATTCCCTTATTTGAGGAGGTTTTTAAAATTT
TTTTTGTTTTATCTTTTTGGAATAGTGAAAAAGGTTTTTCCTGTTTTTATGATAGTTTTT
AAACATTTGGTTAATGTAAAAGTGATTTTTTTAGTTTGTGTTATTTCTATATTTATTTCT
TTAATAAATTTAGTTGGTGTACAAAAAGATATCAAGGTTTTTTTAGCTTGATCTTCTAAT
GTAAATTTTGGTTGAATTATTTTGGTAATGTCTCAAATGTGGTTAGGAGGAAGGATATAT
TTGTTTTTATATTTAGTGTTGATATCTTTGATTTTTTTATTTATGAGAGAAAGAGGTTTT
TTTTTTGATCAGTATTATAAAAAAAAAGCTTCTGAGGTATGAATTCTTTTTTTTGTTGTA
GTATCGTTTTTAGGAATGCCTCCTTTTTTAGGATTTTTTTATAAGTATATAATGATTAAA
AGTTTAGTAGGGTTTGATTATATGCAATTGTCAACATTAATTTTGGTAGTATTAATAGGT
CTTATTACTTTTAATTCTTTTATTTATATAAAAATTTTGTTTAAGATAAAATTTTTGAAG
AAGTTATTTTTTTTTGATAGAAAGATGAAGGTAATTTTTTTTATAGTTTTTGTTTATATA
GTAGTAAGATTAAGTTATGTTTCTTTTTAAGATGGTTCATTCTTCGAATATTGATGTAGT
TTTGGTTTTTTTGTTTGTCAAAATTGGTTTGATGTTTTTGGTTGTTAGAGTATATTATTT
TAGATTGAAAAAAAAACCCCAACGACAAATTTTTTAAAAATTTTTGAGTATTAAAATTTA
GGATGGAAGTTTAAGTAATATTAATTTTTGTATTTAGGTTTAAAAGTAGTTTAGAAAAAT
ATTAATTTGTGGTATTAAAGACGAAGAAAAAATTTTAACATTTGTTTTCCTTTTAAAGAA
TTAAAAATTTAAACAAGCTTCGTATAGTTAGTATAGTTAATTGCAGATTAGTGGGAAAAA
TTTTTGATTTTAGTTTGTTTTAAGAAATTTTTATAGTTTGAAATTGTTTTTAAATTTTGT
TTATAAGAGTTTCTGAAAATTTTTGATTTTTGAAATTTTTTAAAGTTGTGTTTTTAAAAG
ATTTGTTTTGTAGGATTGAATATAAAGTTAGTAATAAGTTAAGCTTTAAACTGTGTGGTT
CATGCCCAAATAATGAAAATAAAATTTTCTTGCTAATTAGGTTTTATAGGTTTTCTTAAA
ATTTCTTAACAGATTTTAGTTTAAAGTTTTGAAAAAATAGTTTATAAATAATTTTTGTGA
TTGGAGATAAATTGTTTAAACATAGGAAAAACTAATATGAAAGTATTTTTGGATTTTTTG
TTTAGGATATTTTTTTATTTTTGAATGTGGTATGTTTTTGGTTAGTAACTTTTGAGAAAA
AGTTTGTTCATATTAGAAAGAGTTGAAAGGGGGGTTTTATTTGAGAGTAAGTTTGAGAGA
AGTTTTTGTTGAGGGGGGGGGGATTGTTGATTTTGCAAATTTTGTACTTTAAGTATGATT
AATTGATGGTTTATTGAGAAAGGAAGAGTTTTTGTTTATATAATTTTAGTTTGTTTAATG
ATTTTTAGTATGAATTTAATTTTAGTTCTTTTAACGATACTTTATACAAACATTAAAAAT
AGTTATAAATAGGATCTGTTTTATTTATGAAATATAAAATAAATTTTAGATGTGGGTTTT
TTAAAATAATAGAAATAAGTTAGATTGAGTTATAAGTAGATAGAAAGTAAATTGGAGTGC
CAGCAACTGCGGTTATACTCAGTTTTAGTGTTAATTCTAGGTGGAAATATATAAAAAATC
TTAAGTAGTAATTTTAGGTAATATTTTTAGTTATAAAAAGTTTTTGGTTTTAGGAAAAGG
ATATGAAGGAAAATATTTGGATAAAAGTTTTTTTTAAACCTGTAGGTAATAATAATTATA
AAAACTGTAATAATTTTTTCCCATAAGAAAATAAAAAGATTTGGCAGTAAATTATGTTTT
CTGGGGAGTGTGTTTAATAAAGAGAATGTACGCTTATGAATTTGCTAAAAATTTGTTTGT
TAGTGTACGGTTGTTTAGGAGGTTATTTATAAGAAAAAATGATCTTTAATACAAATCATT
GTGCTGCTTATTTTTTAGAAATTGGATTCACTACTTTTAGGTTTTTTTTATGAATAATAA
AATAAAATAAGGACTAGAAAGTAAAAATTTTTGAGTTGGAAATTTTGAAAATAGAGTTAA
TTTGAGTACACATTGCCCGTCAATTTTTTTAGAAAGATAAGTCGTAACATGGTAAGTTTA
GCTGAAGCTGAACTTTTTTAAGTGGCAGATGAAAATGTATTAGTTTTAGAAACTGAAGAT
GAAGTTTTTAATTTTCCTTTTTTGGATATTTTAAGTGTAGAGAAAAATAAATTGTAAATT
TATTAGTAGGATTTTAGGTTCTTTCAAAAAGATCTTTATTTAGTATAAAAAGTATTTTTG
TTTTCCAAATAAGATGTCTAAATTTTTGGATTTAGAGTAGAGAAACAGAAAAGCCCCTTA
ATAAATTTTAAGGAGGAAAAAAGATTTAGTATTAAAATAAGAGATTTCTAATCTAGTTAT
TGAAAAATTTACAGTTTTTCATCTTTTTTGAAGAAATTTGAAAAGTGTGTTTTTTGTATT
CCTTCTTGTATTACGGTAGTTAGGAAGATAAAAAGATTTTTTTTCTCGAAAAAAGAAGAT
CTAGATTGTTTTTGGATAAAGAAAAGTTCTTAGTCATTTAATAAATATATTTTTTAGAGA
TAAAAAATCAATGCTAGAAGTGAAATTTTTTCGATTCTTTTTTTCTAGGTTTATTTTTGC
TAAGTAAAAGCTTAGTTTGTAAAGTTGGAATTTTGATAGAAATTTTTGGAGTAGTTTTAA
ATTTTATAAGATTTCAAATTTATTTGATGTTTTTAAAAAATACAGAATTTTAGAGCAAAT
TTTTATAAAGGCTATTTGATGAGTAAATGAAATTTTAGATTTTTAAAATTAGTTAATTAG
TATATAAAAAAGTGATAAAGAACTAGATTGTTATCCAACTGTTTATTAAAAACATTTCTT
TTTTTATAAAAGGTAGTTGCTGCTCCATGAATTGCTGTTTAAATAGCTGCAGTATTTTGA
CTGTGCAAAGGTAGCATAATTATTTGTCTGTTAATTACAGAATTGTTTGAATGAGGTTAT
GAGATAAGTTTTTTTTTATTATTTTGGAAAAATTTAAATTTTAAAGTGAAGATTCTTTAA
GAAATTTGATTAAGAATTAAGACGAAAAGACCCTAAAGAGTTTTTACTAAGGCAAAAATA
TTTTGTTTAATTAGTTTTTAATGGGGAATTAGAGTTTTTTTGAATTTTAGAATTTATAAA
AAAAACTTCCTTAGGGATAACAGGGTAATAGAATTTTAGAGTCCTTATCACAAATTTTGT
TTACTACCTCGATGTTGAATCATAATAAAAGCTTTGGTGCAGGTGTTTAGTATTTTAGTC
TGTTCGACTATTAAAATTTTTCGTGATTTGAGTTTAGACCGATGTAAATCAGGTTGGTTT
TTATCTAATATTAAAGATGTTGTACGAAAGGACTCATTCTTTTTTATGTATTTTTTATAG
CAAAGATGCAATTTTGTTTTGAACTGAAATTTCAAAAAGAAATAATTTTATTTTAAGAAA
TTTATGTAGTAAAAGGTTTGGCCCTATAGAAGGAAAAATAAGAAAATTCTAATTAGAAAA
TTTTGTAAGTTTTTTATTTTTTGTGGCAGATATTTAATGTGTTGAATTTAAGCTTCAAAG
ATAGAAATTTTTCTCTAAAAAAATTTAGTTTGAATTATTTTGAAAATATTTATTGGATTT
TTAAAGATTAATTTTGATTTTTAGAATTTTTAAGAATGTTAAAGAAAAATTATTTTATTT
AAGAATTGATTTAGGTTTCTTTATTTAGAGAGGGTTTTGAAGAACAACCAAAAATACTTT
CATATTAGTTTTTCCTATGTTTAAACAATTTATCTCCAATCACAAAAATTATTTATAAAC
TATTTTTTCAAAACTTTAAACTAAAATCTGTTAAGAAATTTTAAGGATGTTTTGTAAAAA
TAGAGATTATTTTTTTATTTATTTTTCTTGGAGAAATGGGGAAGGGGAAATTTGGGTTGG
TTTTGGAAAGTCTGACGATTTGTTTGGTTTTGAGTTTTAAGTTTCAAAAAAAAAAAAAAA
GAAGGGGATATAAAAGAAAAATTTTTAATTATATTTTTCAAAGGTAAGTTTATTTTTCAG
TTTGTAAAAAAAAAAGTTTTAAGGATCCCCCCTTGGGCAGTTTTTTTTTGGCTTTTTTAG
ATATCAAAAGATTGGAGATTTTTTAAAAATTGAAAAAAACTTTAAATTTTTAAAATGGGA
TCTTTTGGGGGGTAAAAATTTTTTAAAAAAATTAAATAATTTTTATATAAAAAGTTTTGT
TTACTGTTTTTGGTTGGTTTATTTATTTTAGTATTTTTGAATTATTTTTAATTGGTTTAT
AGAAGGTTAATTTATAGTTAAAGTTAAAAGTGAAAGATTTATTTTAAATTTTGGAAAATT
TGGTGGAAAAACCACAATAAGAGGTTTTCAGAAAAAGTTCCCAATTTGTTTCCAGTTTTG
TAATCAGGAGGGTAAGAAAATTTTTGAATTTCTTAGTTGGGGGGTGCTAAAGAATGTTTT
CGGGTTTTGGTGTAATAATGTTTTAAATTTTATTTTGAGAGATTTAGAAGTCATTGAAAA
ATGTTAAATTCTTTAATTTGGAAGATTATATTATAACTGTGTTAAGGAGTTAGAAAATAT
TATAAAAGCTTTTTTTGAAAATGTATATTTTAAAATGCCCAAATGTTTAGGAATTTTTTG
TTTTGTAAGAAATATATTATACTATTTAGATAAACTATCTAGATAAACTATCTAGATAAACTATCTAGATAAACTATTT
AGATAAACTATTTAGATAAACTATCTAAATAAACTATCTAGATAAACTAT
CTAAATAAGCTATCTAGATATGCTATCTTAGTTATAAAAGAGCAAAAAAA
AATATCCATAAATTATATAAGATGTAAGAATTTTTTAATAAAACATAGTG
TTCGAAAAATATTTGGCCGTTAACCAAAAGAAATTCTTAGAAAAAAAATA
AGAATTGTTTTATACTTTATTTACAGAATTTAAACATATATTTGTTAGCA
AAGATAAGGTTTATATGAGGAAAAAAGTTTTAAATTTTTAAATAACAAAA
ATGTTAAAAAAACAGAATTTTTTTGTTTTTCGAATTCATGATTCTGTTGG
ACGTTTATTGAATGGTTTGGTTATTGATCTTCCTTCTCCTAAGAAAATTT
CTTTTTTTTGAAAATTTGGGTCATTGTTAGGTTTGTTTTTGGGAATTCAA
ATAGTTAGGGGGCTTTTTTTATCTTTTAGATATGTGAGAAGCGTTGAGCT
AGCTTTTTCCAGTGTAGATTTATTGATTCGAGATGTTTTTTTTGGGTTTT
TTGTTCGTAGAATTCATTCGAAAGGGGCAACTTTTTTTTTTTTTTGTTTG
TATGTTCATATGTTTCGTGGATTATATTATAGGTCTTATTTGTATCAAAA
GGTTTGATTAATAGGTTGTTTGATATTTGTTATTTCTATGGCTGTTGCTT
TTTTAGGATATGTGTTACCTTGAGGACAAATGTCTTTTTGAGGGGCTACG
GTGATTACTAATTTGTTTTCTGCTATTCCTTATGTTGGAAATGAAGTTGT
TGTTTGGCTTTGGGGGGGCTTTTCTGTTTCTTTTCCTACATTAGTTCGTT
TTTTTAGGTTGCATTTTTTACTTCCTTTTTTAATAGCTTTTCTTGTTATT
TTTCATGTGTTTTTTTTGCATGAATCGGGTAGAAAAAATCCTTTAGGGTT
ATATAGTGGAAGGAAAAAGATTTCTTTTCATCCTTATTTTTCTTTTCAAG
ATATGATAGGGTTTTTGTTTTTTTTAATCATTTTTAGGTTGGTTTGTTTT
GGATTTCCTTTTTTTTTTTTAGATTGTGAGAAATTTTTAGAGGCAAAAGT
TTTAGTTACTCCTCCACATATTCAACCTGAGTGATATTTTTTACCGGCGT
ATACTATTTTGCGGGCTATTCCTAAAAAGTTAGGCGGGGTTGTGGCTTTA
GTAATGTTTATTGCGATGTTTTTTTTTGTTTCGTTTTTTGGATTACGAGA
AAATTTGAAAAAAAAATTTTTTCGGTTTTTGTTTTTTTTTTGGGTTTTTA
ATTTTATTTTGTTGATGTGATTAGGAGCTTGTTCTGTGGTTTATCCTTAT
ATTTTGGTAGGTCGGATTTGTTCTTTTCTTTATTTTGTTATATTTTTATT
TTTTTAGGAAATTGATGAATTTTTGGAGTTGTAAAAGGGGGTTTAAATTT
GTTTAAGTAAATTTATTTAGGAAAATTTGTAGGAAAAAAATTTATTTATT
AAGTTTAAAAGGTTTGGTTTTTTTTTTTTTTGTTTTTCATGTTTTTTTAG
TTTATCTTTTTAGTTTTCGGTTTTTAAACTTTTTAGTTTCTGTAGAAATTTCGTTGCTTTTTTCTTTTTTTTTTTTCGTTTTTTTTTCTAGATATGTTGA
GGTTAGTTATATTTTGGTTTTTTTGAGGTTGGTTGCTTGTGGAGTTGCTACCGGTTTATC
TGTAATGGTAAGTTGAATTCGTTATAGAGATAAGAAAGGTTTGTATTTAGGAACCTCTAT
TTATGAATAATGGTTTAGGATAAATTTGTTATGGAAAAAAAGTTTTTTTGGTTTTTCATT
TATTTAGAGATATTTATGTTGGTTTCTAGGTTATTTATGCCTTCTAAGAATGGTTTAATT
TTTTTTTTTTTAATTGGTCTGGGGTATTTTTTTGTTCATTTTAAATATAAATTTTTTTTT
TCTGGGGTAATGTGATTAAGTAGAAAAGGAATTCTGGATTCTTTGGCTTTTTATTTTATT
TTTTTGAGGATGTTAGTTGTTTTTTTTGTGGTTTTGATTGGGATAGAAAAATCTCAACAT
TTTTTTTTTTTGAAAATTTTTTTGTTGGTTGTGCTAATATGGTTTTTTATGTCTTTAACT
GCTTTGAATTTATTTATTTTTTTTGAGAGTTCTTTTATTTTAATGTTTTTGTTGATAATT
TTTTGGGGGAAAAACCCAGAACGTTTAGAGGCGTTAAATTATTTTTTAATTTATTCTATG
GTTGGTTCTGTTCCTTTATTGGCTTGTATAGTTTTTGTTCAAGAAGGTTTGTCATCTATG
GGGTTATTTTCTTGGTTAGTTGGTAGGTTTGCTTCTGGAAGAGTAAGCCATAATGAGTTT
AAAAAATTAGTTTTGGTGAGAGATCTTGAGTTCACAGGGTTTTTTGTTGGTTCCGAAAGA
GATAGAATTTTAGATTTTTTTTTTAGTAGGCAGTTGGTTTTTTTTTTTTGGATTGTGGTT
TTTTTGTTTAAGTTTCCTGCTTTTGGTGTTCATTTATGACTTCCTAAGGCACATGTAGAG
TCACCCGTTTTTGGGTCGATGCTTTTAGCTGGAATAATGATTAAGTTGGGAGTTGTAGGT
ATTTTTCGGTTTTTTTTTTCTGGAAAGAGATTGTATTGAGATTCTATTGTGGTTAATAAA
TTTTTTTTTTATTTTTGTTTTAGTGTAATTGTGGCTAAATTAATATGTTGTCGGCAGTTT
GATTTGAAGGCGTATGTGGCTTATTCTTCAATTGTTCACATGGCTTTGATATTAATTACT
ATTTGATCCGGTTCTATTTTAAGAATTTTGGGTGCTTTATTTATGAGGTTTGCACATGGC
TTATGTTCTTCCGCTTTATTTTTAAAATTAAAAAGGTTTTATGGGTTAAGAGCATCTCGT
AATATAGTAATTAATTCTGGATTTCTGTATGTTTTTCCTATTTTGTGTTTTTTTTGGTTT
CTTTTGTGTTCTGTGAATAGTTCGGTTCCTATAAGATTGAAATTTTTTTCTGAAGTTATA
CTTATTTTTTCTGGGGTTGGTTTTAGATTGTGGAGGTTGGTTTCTTTTGTTTTTAAAATT
TTTTTTTGTGGCTTTTATTGTATTATTTTGTATGTGGCAGTTTCGCATGGAAAGAGAAAT
TTTGTTTTTAATTATAGTTTTAAAAAAAAGTTAGGATTCGTTGTGGTTTTTGTTCTTTGA
TATCATTTTTTTTTGGTATATTTCTATTTTTTTTCTTTTAAAGAGTTAAATTTATATTTT
TAGAATGAAGTAAAATAAAAATTTTTGTTAAAGTTCTTTTTCTCATGTGAAAGATTTAAT
TCAGTAGCTTAAAGAAAGAGTGTGGTTTTGAAGAAGCTAAGGTGAGTTTGTAAAATTTTT
GAATTGTTTTGGG
