# Supplementary material for: Hammerhead flatworms (Platyhelminthes, Geoplanidae, Bipaliinae): mitochondrial genomes and description of two new species from France, Italy, and Mayotte
Source: PeerJ. 2022 Feb 1;10:e12725. doi: 10.7717/peerj.12725 (PMC8815365; doi:10.7717/peerj.12725)
Supplement: Supplemental Information 4 — 6 complete mitogenomes sequences deposited as MZ561467–MZ561472. [file peerj-10-12725-s004.zip › Supplemental - Mitogenomes deposited in GenBank but not available yet/MZ561470 Mitogenome Diversibipalium mayottensis DIVERmayottensis_mtDNA.fasta]

>DIVERblue_mtDNA
ATGGTTTTTGTTAAACGGTGGTTATTTTCTTCTAATCATAAG
GATATAGGGACATTATATTTTATTGTGGGAGTATTGATGGGTTTGGTAGGGACCTGTTTTAGAGTCTTGA
TACGAATAGAATTGGGATTTCTTGGAGTTTTTTTGGGGGATTCTGTGTTGTATAAATTAATGGTGACTTC
TCATGGTTTGATCATGATTTTTTTTTTTATAATGCCTGTAATGATAGGAGGGTTTGGAAATTGATTAGTC
CCTTTGTTGATGTCTATTCCGGATATGGCGTTTCCTCGTGCTAAAAATTTGAGGTTTTGGTTATTGGTCC
CTTCTTTGGTTTTTTTAACTTGTTCTTTATTTAGAAAAGGGGGTGTAGGTGCGGGGTGAACTTTATATCC
TCCCTTGACTAATAATTTATTTCATAGAGGTGTTGCAATGGATTATGCTATAGTTTCTTTGCATGTTGCA
GGTTTAAGCTCTATTTTGGGGGCTATAAAATTTATAACTACAATAATAAATATGAAGAGGGGTGTGATGT
CACAACTTCCTTTATTCGTATGGTCTATATTGATTACTGCTTTCTTGTTGCTGTTGTCCCTTCCTGTATT
GGCAGGAGGTTTAACAATGTTGTTAACAGATCGAAAATTTAAAACAAGGTTTTTTGATCCTGCAGGGGGT
GGTGATCCAATATTGTTTCAGCACATTTTTTGATTTTTTGGACACCCTGAAGTTTATATCTTAATTCTTC
CGGGTTTTGGTATGGTTTCTCATATAGTAATATTTTATAGGGGTAAGAAATTTTCTTTTGGGCATCTAGG
GATGTTGTATGCTATGGTGAGTATAGGGTTTTTAGGATTTATCGTGTGAGCGCATCATATGTATACTGTG
GGGTTGGATTTGGATTCTCGTGCTTATTTTACTGGTGCTACAATGATTATAGGAGTACCTACGGGGATAA
AGGTTTTTAGTTGGTTAGCTACAATATATGGGGCGGATTGGGGGTTTTTTTCTAATTCTGTTTCTCTTTT
GTGAGCGCTTGGGTTTATTTTTTTGTTCACTGTAGGAGGTTTAACAGGAATTGTGTTGTCTAAAGCTAGA
TTGGACATAAGATTGCATGATACTTATTATGTTGTAGCGCATTTTCATTATGTGTTGTCATTGGGGGCTG
TGTTTTCAATATTTGGAGGGTTCGTTCATTGATGGCCTTTATTTTCGGGTTGTAAATTGAAACCATATTA
TTTGTTTTCTCATTTTTGAGTGATGTTTATAGGGGTGAATTTAACTTTTTTTCCTCAGCATTTTTTAGGG
TTGCAGGGGATGCCTCGTCGGTATGTAGATTATTTGGATGATTATAGGTTTTGGAATAAGGTGTCTAGAA
TAGGGTCTATTATTTCTTTGATGGGTGTGGTGTTTTTTTTTTATATCTTAATAGTGAGGCTGGTGCAAGA
ACATCGTTCTGTAAGGGTGTTAAGTGGGTGCCCTAGTGTGGAGTGACATGGTTTGGTTTATCCGTTAAGT
TTTCATATGAAAGTGAATTATGTGTCTATTAGTGTGAGTAAGTAAAATTTATACACAGGAGGAGTAGGTT
GGAGAGATAAGCTTAGTGTAAGCAAGCATAAAAAGTTTTCTTTTTTTTGGTAACCTGTAGTGGTTAGTTT
ATTTTGTCGATGGGGTTAGGTGCAGGTGTATTGAGTTTAGTTGTGCTGAGGTATGTGTTGCTATTTTCTT
CCAGGGTTGTTTTTTTGGGGGGTAGTATGTTAGGAGTGTGTCTAATAGTTTTTTATTTATTGAGAGTGTT
GGGTTTGTTTTGGTACGGGTTGATATTTATTTTGATAAAAGTTGGGGGGGTTATGGTTTTGTTTTATTAT
GTTTTTACTTTAAATCCAAACCCCCAACAAACTGTAATACTTGGAATGGGGGGCTTGTTTATGTTAGGTG
TTAGATTGGTGTTGCTAATGGGTTTTAGACAAGGGGTTGGAATTGGAAGAGCTGTAGATGGGGTTTATGA
AATAGTCGAGAGTGTGGAAGATTGTTCTTATATGTTATTTTCTTTAGTAGAGTCTCAGTTTCTAATTTTA
GTCAGGTTGTTGTTGGTGTTTGCTTTATTAGTTGTGAGTTATTTGACTAGGTCTATAGGGGGGTCTTTTC
GGCCTTTTAGTGCTTAGAGGGGGGGACTTAGTTTTGATTGGGTTGTTACTTTTTAGATTGGTTTATTTAG
TGTTGGTGAGGGTGTTATCAATAGTTTTATGGGTTGGCGTGGCCCCTTTAATGGTGGTGTTGGATTGTAG
TTCTATACGTCTTTTAGAGTATTTTGTGTTGGTTGTTTTTGTGGATTATTATAGCGTTCTTTTCATGTTT
GTTTTGTTTAGGATTGTGTTAAGAATTCATTTATTTATTTCTGTTTATATGGGAAGGGATGGGAATTTAT
TTCGTTTTGTTTGTATCTTGAATAGTTTTGTGTTGTCTATGGTGGTGTTGATAGTTTCTCCCAATCTAGT
GAGGTTAATGTTAGGGTGGGATGGTTTAGGCTTTTCTAGGTTCTTGTTGGTGGCTTGGTTTGGGTGTTTT
GCAAGTCGGTTTTCAAGAGTGAAGACTTTTTTGACTAAACGATTAGGTGATGGTTTTTTTTTAGTTTCTT
TCTTTTTTTTTTTTTTGCAAGGGCATTTTTATTTATATGTTATGGATGGGTTGGTCTGGATAGTTGGGTT
GTTATTTCTTTTTTCTTTTTATACGAAGAGTGCTCATTTTCCTTTTAGAAGTTGGCTTCCTGATGCTATG
GCGGCTCCAACTCCTGTGTCTGCTTTGGTCCATTCTTCTACTTTGGTCACTGCGGGTTTATATCTTTTGT
TTCGATTTAGTTATGTTTTACCTTCTTGAGTCATGTTGATTATTCATGATTTAGGTTTGTGGACTTTGTT
TTTGGGAAGCCTGGCTGCTTGTTTGGATTATAATTCGAAGAAGGTGGTGGCTTATTCAACAGTTAGGCAG
TTGGGTTTTATAAGCTTTGTTTTTAGATTAGGGTGTTTTGAGTTAGGGTTTATGTATATGATGGTTCATG
CGTTGTTCAAGGCTTTGTTATTTATTTCTGTTGGGTCTCTGCTTGTGGTGAAGACGCATTATCAAGATGT
TCGCCATTTGAAAAATTCTTGAAGGTTAAAACCTTTGGTTAGCTTTAATTTTTTTTTTAGGTGCTTTGTT
TTGAGGGGGTTCCCTTTTTTTTCGGGGTTTTATATTAAGGAAATGGTGATGTCTGGGCATGAGTTTGTTA
AAAGAAAAACATGAAGGTTTTATTTGTTTGTTTTTTCTGTAGTGTTAACAGTTTATTATACTTTTCGTTT
ATTTGTGTTTAGGGTAATGAGATACCGTTATAAATATGGTAGGTTGGGAGATGTGAAAAAGGTTAGATTG
TTTGTTTTTATGTATTTGTATGTGGCTGTGTTATATGTCGGTTTAAGTCTGTATAATAAAGTGTATATTT
GGTTAAATTTTGGGTCTTCGTTGGGGATTATTATGCTTAGAATAGGGGGTTTAGTGTTTAGTTATAAGAT
AGTTGTTTATGCGGTTTTTGTAGAGTGGTTTCAGATGTTGAAATATGTGGTTCAGATGTTTTTTTTAAAA
GTGGTGACTGTGGGTGTAAAATTTAGATTTATGGTGGGTAGTTATTTAATTAGTGTGGTAGATAGGGGGT
TTTTTTTGTTTTCTTTCATAAATCGTTTGAGTAGATTATTTAGTGGGGTATTTAATCTGGTTTTGGTTCG
GGGATTCTTTTTAAAATGAGTGAGATTGATAGGGTTTACTTTTATTTTTGTTTTAGGTTTTGTTATGATT
TAGGAAGGTTGGTGAAGAGGCAATTAGTTCTTTTATTTTGAAAATAAAAGGTTGAGATGGTAGTAAATTT
CTTGCTTTTATTAAGGTGTCTAAGGGTTAGTTTCAGTTAGAATCTTTAGTTGTCAATTAAAAGGAGGAAG
AAGAGAAGATCCACTCTTGTTTAAAAACCTGAATAGGGTGTGGTTTCGACCCACAACGAAGGCTTATAAG
CTTTTTAAGTGGCAGGCGGGTTTTGAAGGAAGTCAGAGGATTAGAAAAGGAGAAGGTTATGTTTACTAGG
TTTCATTTAGTTCTTTTTAGACCTTGGCCGATATTAGTGGCTTTTAGTGTATGGGGTATGATTGTTTCTG
GTTTGTTGTATATGCATTTCAAGTTTATAGGGATGTTGTTGTTGAAAGTTGCAATTTTGTTTGTGGTGTT
ATTTTTGTGATTTGGGGACGTGGAAGTTGAGTCGTGGTTGGGATATCATTCACGTGTGGTTGTTTCTGGA
CTGCGGTTAGGGGTTGTCTTATTTATAGTTTCAGAGGTGTTTTTTTTTTTTGGATTTTTTTGAAGATTTT
TTCATAATTGTTTAACTCCCAGTTTTGTAGTGAACACCTGACCCCCCTATGGTTTTAGGGGGGTTTTAGT
TGATCCTTATGGCTTCCCTTTGTTTAATACTATATTGTTATTGTCTTCTGGAGTTAGGATAACTTTAAGT
CATCATTGTTTGTTGGTACGTAGGTATAGGGTTTCTTTGGCCAGTTTGTTGATAACGCTGTTGTTTGGGT
TTCTTTTTTTGGGAGTTCAGTTCGAGGAGTACTCTTTAAGAGATTTTTCTGTTAATTCTAGCGTGTATGG
GACTGTTTTTTATCTGTTAACGGGCTTTCATGGATTTCATGTGATAGTGGGTTTTTGTATGATTAGGTTT
GTGGGGATTCGGTATTTGGGAAGAATTTGTTTGTCTGATTCGCAACATGTGGGGTTTGAGGCTGCCGCTT
GGTATTGGCATTTTGTTGATGTGGTTTGGATTTTTTTGTATATATTTATTTATTGATATGGGTATATAGT
GTAGAAGAAGATGTGAGGACTGCAGGAGCAGGCTACTCCGATATAGTAGATAGTGGGTTTTACCCCCACA
TTATTTTTTTGAGTGTTTATGCATTTAAAGTTTTGAGTTTTAAGGAATAGATAGAGATCTTTGTTTTAGA
ATCTTTAGGTAAGTGTTAAATTCTTAATTTAATTGTAGGGAAAATGTTTCTCTCTAGAATAGGGATGGTT
GAGAAAGAAAAACAGGTGTTATTAGATATATTTTCTTCTTTGGATTATTATTCTTCTAAATTTTCTTTTT
TGAAAGTTATAGGGTTTTCTTGATTCTTTATATTCGTGCTTTATATAGTGTTTCTTTTTAAATATTTTTT
TTTTCAGTGGAGTCCTTTGGTAGAAGTGTTTTTTCGCAAAGCTTGGATAGCCAAGTTAAGAGGAAAGTTG
GGAGTATTTGTGGTAGTGGTTAATATATTTAGCTTCATTTTTTTTCAGAAAGTATTGGGTTTATTTCCTT
ATACATTCAGAAGGACAAGGCATTTATTTACTAAATTCATAATAGCTTTTGAGGTATGGTTGGGGATTGT
GTTGTTTGGTTTGAGCCTGCATTATATAAAGTTTCTAAGACATTTTACACCTTTAGGGGGGCCTTTGGTG
TTAGCTAATTCTTTGAATTTTATCGAGTGGGTGAGATTAATTATACGTTCTTTGACTCTGTCCTTACGTT
TGGCTGTAAAAATTAGTACTGGGCATATTTTTTTAGGTTTGGTGTCTGTGTTGCTTTTAGTTTTAGGTTG
TTCTTCCGGGTCTGTAGTAGGATTTGTTTGTTTTGTTGGGTATTTTTTTTTTGAGATTTTTGTGTGTTTT
ATTCAGGCTTTTGTATTTGGTTTATTGTTGGTTCAGTATATTGATGAGGCAAAATAGGGAGATTGGGAAA
CAAAAATAGTATATGGGGAGTATGGTTAGGTTACAACTAACAGGAGACGGGCAGTTTTTTTGTTTGGAAA
AGGGGAAAAAGGGAGGTTCTGTTTGTCTTAAAATGAATTTTGTTGGTGGTGAGGGTGATAGTGTGTGTGT
TGTTTTTTACTATGTTTGAGCGGAAGGTGCTAAGATATATGCAGTTGCGAAAGGGTCCAAAAAAGGTGGG
ATTTGTCGGGTTAGGGACTCCCTTGGCCGATACTATAAAGTTGCTGATAAAGCTGTCGAGTTTGACTTCT
ACTTCTAACGTTTTAGTTTATTATGTAGGGCCCGTAGTAGCTATTTTTGTTTTATTTGTTGTGTGGGGGA
TGTTTCCTTTTGTTTGTTTTAAAAAAATTTTTGCTTATGGGTTTGTAGTTTTTTTGTGTCTTAGGAGGTT
AAAATTGTATTCCGTATTGGGTTCTGGGTGGGGGAGAAAATCTAAGTATTCTATGTTGGGGGCGTTTCGT
GGTGTGGCTCAGATAGTTTCTTATGAGGTAGTTTTAATATTTGTGTCCTTTTTCCCTATAAGGTTTCAGG
GGGGGTATATGTTGCATGGGTTCTTGGGGGGATATTTATACGTAGTATGATTTGCTCCGTTATTTCTTCT
GTGAATGTTGAGATGTGTTGCAGAAACTAAACGCGCTCCTTTTGATTTTGCTGAGGGGGAGAGGGAGTTA
GTTTCTGGTTTTAAAACTGAGTATGGTGCTTTAGAGTTTGCTTTTTTGTTTCTTGGAGAGTATGGACAGA
TTATTTTTATTAGGTTTTTGAGAGTGTTGCTTTATGTTTATGTGGGGAGTCAAGTTGTGTTAGTTGGGTT
GGGAGTTGTAGTGGCGGTTTGGTATATATGGTTTCGGGCTACTTATCCTCGATTTCGTTATGATTTATTT
ATGGAGTTGGCTTGAAATATAGGTTTGGTTTTTATAGTGTGGGTTATTTTTTATTTATTGGCTGTTAGGT
AGAAAATATTGGAGCTTGTGGTTTTAAGTTAGTTTAAACTGTAAATTTTCAAAATTTAAAAAGAAGTTAG
GATAGTTCTTCAGACTGCAAGGAAGGGTAAGTTTTTGCATTTTGGTATGTTAAATTCTCATTCGCCGGTT
GGGAAGTTTTTGGATTTATTCCATGATTGGTCTTTGGTTATTTTAATTGTGATTTCTATTTTGGTGTTTG
GTATAATTTATATTTTTTCTCGAAAATCTTTTTGTTTTAAAGATTTGGTGGAGAGAAAGAGATTGGAGCT
TTTTTGAACGATAGTGCCGGGGTTGGTTTTGTTGTTAGTGATAACTCCAAGGTTGTATGGTCTATATTTG
TTGGATATAGTTTCTCTGGTTTTTCCTAGGTCTAGTGTAAAAGTAGGGGCACGTCAGTGATATTGGAGGT
ATTCTTATGCACCGCGTTCTAGTGCTGAGAAATATGGAAATCTGGAGAGTCGTAGTGTTTCGTATGATTC
TTATATGAGGGGTTATTCTTTAGGCAGTATTCGTAGGTTAGATGTGGATTTACCTTTAGTGGTGGTTTCT
AAGTTTGTTAATCGTTTATTGTTTAGTTCTAAAGATGTAATTCATTGTTTTGCTTTACCTCAATTAGGCT
TTAAGTTAGATTGTGTTCCTGGACGTTTAAATCAAGGTTATCTGTTTATTCGTCATGTAGGAAAGTTTTT
TGGTCAGTGTTCGGAGATTTGTGGGGCTAAACATTCTTTTATGCCTATAGGGGTGGAATGTCTTTCTAAT
GATTTTGATTTTGTTTCGGCTAATCGATTGGTATCGAGGAGTGTTTCTCCACCTAAGAGTGGGTGGTTCG
GTTTTTGAGGTGGGTAGAAAAGTTTGGGTTAGTTACTAAAAATGGTTTAAAAAAAATATAGGCTTTGGGG
GCTTGCGTTCACTTAAGAAGAGGGTGTTTTTTGAGAGTGGGAAAGAGTCATTTTTAGGTTAGTGGTTTTT
TATTGGTTAGTGTTAGTTGTGGTGGTAGGGCTTATGATAATTTGGGTTTATTGATCGGGTTTAGTAGGGG
GGTTAAGTTTTCGAGAAGTGGTGTCTTCTTTTGAGTGCGGGTTTGATACTAAGGGGGTGTCTCGTTTGCC
TTTTTCTTTGCGGTTTTTTTTGATTTTAATTTTTTTTTTGTTGTTGGATGTCGAAATATGTTTACTTTTG
CAGTTTCCTTATGAGTTAGGAAAAGTTCTTTTTATGAAACGGATATGGTTTTTTTTGTTTTTGGTTGTGC
TATTGGTGGGGGTAATGGAGGAGTTTCGTCGAGGGTTTCTTGAATGAAAGGTTTAGGGGGAACGGGTTGA
TGTAAATTACTTTTTAGTTTAGAGAAAATATTTAGTTTGCAATTAAAAGATAGGTTGGGAGGATCTAATA
GTGAGTTAATAGAAAGGGGGAGTGTGGGGTTACAAAGAGTTGCAAGGTAGAGTATATTTATATCGGTTGT
TTGTAGGTAAGGTTATGACTTTGCAGGTGTGTTTTTTTATTGTACATTTGTTTTTAATTTTGTTAGTTTT
GAGTACAAGAACTGTGATTATGTTGTTGTTGTTGTTAGAATTTGTTGCGTTTGTTGGTTATATAATGGTA
GTATTAGTAGATACGCGGGCAGGTGGATCATATTTGGTTGTATTATTTATTTCTTCCGTGGTTTCTTTTT
TATTGGTAGTTTGGGCTGTTGTGTTGTTTAGAGAGACTTTGTTGTTGTTGGGGTTTTTTTTTAAGTTGGG
ATTTTTTCCTTTTATATGGTGGTTTCCTTATATAAGTGGATTGATGAGGTATTTTTGTTATTTTATGTTT
GGGGTGGTTGTAAAGATTTTTCCGTTGTTTTTGGTAACTTATAATCAGTTGTTTACTGTAAGAAGATTAT
TTATAGTGGTCAGATTGACTGTATTTCTTTCTTTGTTAAAATTGGTTACGAATCAAAAAAAAATAAAGGT
GTTTTTAGCGTGGTCTTCTAATGTGAAATTAGGTTGAGTAGTGTTAATGATGGCAAGTAAATGAAGGTTA
GGTGTAGGGTATATGTTGTTGTATTTGACTACTGTGAGGGTGTTGTTATTTTTTTTGGGGGAAAAAAATT
GTTATTGAGATCAATTTGTGTCGTCTGGGATAGTGTCGGTTTTAATTTATATGTTAGTGATGGTTTCTTT
TATGGGGCTTCCACCTTTTTTGGGGTTTTTGTGTAAGTTTATGTTGTTCAATAGGTTAGTTGATTTTAAT
TATGAGCAGTTAGGGACAATAATATTTTTGGTCATAATAGTGTTGGTGACTTTTAAAGTATTTGTTTATA
TAAAAATGCTTTTTAAGTTGAAAGTTTTGAAGAGGATTGTTGGGTATCAACAGGGTATAGGAATTGTTGT
ATTGGTGGTTTTTTTTTTGTTTGTTTGGTTTAGTGTAGCTCTATTGGGAGTATAAGGTGTGTAAATATAA
ATGGTTCATGTGTCTAATATAGATTTAGTGTTGGTGTTTGCAGTATATAACGTGGGCTTGTTTGTAGTAA
TAGTGGTTTTATATTATAAATGAATGTATGGGTTGGAGACTAATTAAGAAGAATAATAAGTTAAGGAGAG
AAACTGTTTGATTCATATTCAAAAAACGAATCTAAGAGGCATTCTTATTCTTGTGGGTCAGAATAAGTGG
TGTTTGGAGTAGTTTAGGAAAAATATAAGTATGTGGGATTTGAGAAGAGCTTTTGTATTCCTCCAAAACT
TTTAGGTAGGTGAGCTTAGTTTAGTGTGTGTTAAAATGTTTGATTGCAAGTCAAATGAAAAGGTTGCTTA
GTTTATTGAGGGGTTGGCTGTTTAATTGTGAATTTAATCTTGGTTTAGACAAAATAGCTTAGGTATTAAC
ATTAACATAGTTTTTTGGTGGATAGGTAAAATAAGAAAATGTTGAAGAATTAGATGTGGGTTTTAGAAAA
TAATTAAAGGTTAGATTTAGAAGTCTAAGTGAAATAGAGGCTGATTAGAGTGCCAGCAGCTGCGGTTATA
CTCAGTCTGTTATAGTTTGTTTTAGGGGAAAATGAGATAGAAAGTAAGAGAAATTTTAAGGTCATATAGA
AAATTAGGTTATTTTTAGAAAAATGTTTGTAAAGTTTTTGTAGTAAACCTGTTGGTAATAATAATTATAA
ATAAAAAGGAGTTTTGGACCATAAAGAATAAAAAGATTTGGCAGTTAATTAAATTTTCTGGGGAGTGTGT
GAATAGAAGAGAATATACGCTTAGGAATTAACTAAAGAAACTTGGGAAGGTTAGTGTACGGTTGTTTGGG
TAAGGTTTCTTGAAGAGAACTATAATCTTAAAGCAAATCATTGTGCTGCTTCATGCTTTAGATTATTCAT
TCACTACTGTTGTGTGTCTTTCGCTGAAAAGTGGGAGGCAATGAGGACTAGAAAGTAAGATGTTCAGAAG
ATTGGGGGTCTGAATAAAGGTTTTAATTTGAGTACACATTGCCCGTCAATTTTCTTAGGAAGATAAGTCG
TAACATGGTAAGTTTAGCTGAAGCTGAACTTTTTAGAATGGCAGAGGATAAAGTGCGATAGTTTTAGGGA
CTAATTATGAAAGTGGAGTTCTTTCTTTTTTTTGAATATTTTAATGATAAGGAGAAAGGTAAATTGTAAA
TTTATAAGTAGAAATTAAGTTTTCTTTCAAAAATTTGGGATTAAGGTTTCCATTGTTTAATATAATTGTA
TGTTTGTTTTCCAAACAAAAAGATTAAGCGGAGCTTAAAATAGTGATGAAAAGCTAGGAGAAGTTCTGGCATTGGGAAGAAAAGCTTCTAACTTTTTTTTGTAGAGTTTGCAGCTTTATA
CTTCTTTAAGAGTAAAAACGATTATGATTAGTTTGGGAAATAACCTTTTT
GTATTACGGTTTTTAGGCAAAAATAAGGAGGGAGTTATTTGCTCGAAATA
AGAAAGATTTATGATGGGTTAGTTAGGAGTCAAGTAGATGCTGGGGTTTC
TGGAATATAGAGTTTTAGAGAATAAAACTTAAAAATTCGTTCATAGAGGT
GATATTTTTTTCGATTCTTAGTTGCTAGTTTGGAAAATGATAAAGTTTGA
GCTTTGTCTGGTTAGTTCGTGTGGTTGGAAAGAGTAGAAGGTTTGAGAAG
GAGAAAATTTCAGAATGATTAAGTGTGTTTAATAATCGTGAATGGATGAT
TAGAAACAGTAAGGAGTAGAAACAATCTAAAAAGGAAATTAAGAAATAAG
TATAAAGGTTTGGTATAAGAACTCAGAGTATATGCAACTGTTTATTAAAA
ACATTTCTTTTTTGTTAAAAAGTACACCCTGCTCAATGAGCTTTTGGTGG
GCTTAAATAGCTGCAGTATTTTGACTGTGCTTAGGTAGCATAATTATTTG
TCTGTTAAATGTAGAATTGTTTGAATGGGGTTGAAGACATATTAAGTTTA
TTTGTATTAAAAAGAGGAAGTTGAAAAAAAAGTGAAGATTCTTTTAGTTG
AGGCTTAAGACGAAAAGACCCTAAGAGTTTAGTATTGTTGTCTTGGCTAT
GGAAGTCAATGATTTTTGATGGGGAATTAGAAATTATAGTAATATTAGAA
GAATTAATGAAAACTTCCTTAGGGATAACAGGGTAATAAGACTTTCAAGT
TCATATTAAAGGTCTTGTTTACTACCTCGATGTTGAATCATAGAGAAAGT
TAGGTTGCAGGAGCTTCAAAGTTTCAGTCTGTTCGACTGTTAAATCTATT
CGTGATTTGAGTTTAGACCGATGTAAATCAGGTTGGTTTTTATCTAGGTT
AGTTTTATGTTGTACGAAAGGACTCAGTAAAATTTAAATGTTATTTAGAG
TGGCAGATAAATGTGTTGAATTTAAGCTTCAAAGATGTAATGAAGTTTAC
CTTTAAGAGTGATGTAGGAAGTATGTTGGGTTCGGTGATTTTAATGATGC
TATCGCAAATTACCGGGTATTTAACAAAAATCTTAAAAATATCTGTTTTG
AAGGTCCCTACCTTCATTCTAAAATTGCTCCTATTGATAGGCTGCTTGAA
GAGGCTTAATTTAAATATTTAAAAATCTTGATAATTTGTGCGTGGATGCT
ATCGCAAATTACCGGGTATTTAACAAAAATCTTAAAAATATCTGTTTTGA
AGGTCCCTACCTTCATTCTAAAATTGCTCCTATTGATAGGCTGCTTGAAGAGGCTTAATTTAAATATTTA
AAAATCTTGATAATTTGTGCGTGGAATTGGTATAGAGAGTGTAGGATTTAAGGTAAGAGT
TGGTTAGGGTTTGTTAGGTAAAAGGTAGTTTTGTTTGGGAGGTTGGGGGTATTTTGAATG
TTTATGAAGATTCGTGTTTGTGTGTTTATATGCTTAAGGAACATATGCTAATAGTGAATG
GGGGATAAATTAGATTTAAAAATTATTTATTTTTAGTTTAAAGAGAGTGTAAATTATGTG
AAGATGGGGGTTTAAAATAATGAGATTATAGGGGAGGAGTAAGTAGTGGGGATATTGAGG
GTTTCAGGTTACTAATTAGGTATAGATAAATGTGGGAGTGGAAGGGTTGTATTGTAAAAG
ATGTTAATGTAAGCAGTTTATGGGAATTGTGTTAATAAGAAGTAGCATAATAATTGAATG
GAATTTTTGTTAGTCTGTGGAGTTATTATTGTGATAGTTTGCGTTTATGTTTGTTTGTGG
GAGTAAGTTTATGATTATGTGGCATTTGGAATTTATAATTGAAGGGGTCGATAGGGATGT
TTAGAGTTAATTTTGGCCTATGGCCTAGTGTATGAAAGAGCATACATATGGGATTGATTC
ACGTATGTATGGGATACACTATGCCATAGGCTATATAGTACATAATTATGTATATATAAT
ATATGTATAAATATATATATATATATATATATATATATATATATATATATATATGTATATATATATATATATATATATATATATATATATATAAATATATTATAAATGATATAAATATTAATATATAGTTATATATTCATAGATATATAATATTAGAACTATGGCATAGTGTATGAAAGAGCATACATATGGGATTGATTCACGTATGTATGGGATACACTATGCCATAGGCTATAATATATGTATATACAAATACATATGAAATATCTTAGATAAAAAGAAAGTAGAGAGTTCTTAAAAAGTGTTCAGTTTTGTAGTCTGAGAGCGGA
GAAGTGGGTCTCCTTAGGAAATAATAAAGCATAGTGGTAAGAAGAAAAATATTTGGCCGTTAACCAAAAG
ATACTTAGGGGTAATGGGGTTGCTTTATAGGGAGAAAATGGTAAAAAAAAAGGTGTTTGATGTGTTTCGA
GTGAGTGATGCTGTGAGTCGTTTAATAAAAGATTTGGTGATAGATCTGCCCAGTCCTAAGAAAATATCTT
ATTTTTGAAACTATGGGTCTTTGTTGGGTTTGTTTTTTGGAGTTCAGATAGTGACGGGAATTTTTTTGTC
TTTTAGATATGTGAGGAAAGTGGCTTTAGCATTTAGTAGGGTAGATTTAATTACTCGGGATGTTTTTTTT
GGATTTTTTGTTCGGGTGTTGCATTCTAAAGGTGCAACTTTTTTTTTTTTATTTCTGTACTTGCATATGT
TTCGTGGGGTATATTATCGTTCTTATCGGTATCGGAGGGTATGGTTGGTAGGGAGGTTAATATTTTTGAT
GTCTATGGCGATTGCTTTTTTGGGGTATGTTCTTCCTTGAGGGCAGATGTCATTTTGAGGGGCTACTGTA
ATTACTAGCTTGTTTTCGGCTATTCCTTATGTGGGAGAGAAAATAGTGGTATGATTATGGGGAGGTTTTT
CTGTTTCTTTTCCAACTTTGGTTCGTTTTTTTAGTTTACATTTTATGTTGCCTTTGGTGATGGTTGTTTT
GGTGGTGTTTCATATTTTTTTTTTACATCAAACAGGAAGGAAAAACCCCCTGGGGGTATCTAGAGTAAAA
AAAAAGATAAAGTTTAACCCTTATTTTTCTTTTCAGGATTCAATGGGGTTTGTAGTTGTGTTGATAGGGT
TTAGATTAGTGAGTTTTGGATTTCCTTATGTCTTTATGGATAGGGAAAATTTTATTGAAGCGAAAGTGTT
AGTCACACCTCCACATATTCAGCCAGAGTGGTATTTTCTTCCTGCTTATACAATACTGCGATCAATCCCT
AATAAGTTGGGGGGTGTTGTAGCATTAGTAATGTTTGTGGTAGTTTTTTTTCTTTTGCCGGTGTTTGGGG
GGTTAACGAATTTTGGACAACGTTTGCAAGTTTTAGTTTTTTTTTTGTGGGTAGGAGTCTTTATTTTGTT
ATTGTGATTAGGAGCTTGTTCTGTGGTTTATCCTTATGTAAGGTTAGGGCGAATTAGCTCGTTTGCTTAT
TTTTTTTTGTTTATCTTTTTTTAAAGAAAGGAAAGTGTGAGTTTATAGGGTAGGAAGGGTAGTATTTTGG
TTGTTTGTGGGGCATTTTTTTTTGTTATATTGATTTAGGTTTCGTTTTTTGAAGTTTTTAGTTTCGGTGG
AAGTGTCTTTGGTGAAAGCTTTTTTTTGTTATGTATATTTAGTTCCGTATAAGGAGGTAAGAAAAATGCT
GCTTTTTTTAACTGTGGCTGCTTGTGGGGCTTCTTTGGGCCTGTCAGTATTAGTTTTGTGGTTTCGGTAT
AGAGGGAAGAAAAGAGTGATGGCCTAAGTTTAAGGGGATTTTTAGAGCGTTTAGGGTGGTTGTTTTTAGT
TTATTTATGTTGACAAAAGTGGGTTTAATTTATGGCTTTGTTTTGGGGGTTTTGTTGTTTTTTCTTATGT
TTAAATATAAAAGGTTTGTTTCTGGTGGATTGTGAGGAGTTTCAAATTTTTTTTTGGATTCTTTCTCTTA
TTATTTTGTTGTGCTTACGAGTTTGGTAATTATGTTTGTCTTAGTTTTAGGTGTGGGGACAACCCCCGTG
TATGGTTTTCTTTCAGTAGGATTATTTGTAGTGTTGGTTCTTTTTTTTTTTACGTCTCAGGCTTTTTATT
TTTTTGTGTTTTTTGAGTTATCTTTTGTGTTTGTTTTCTTGATGCTAGTTTTATGGGGGGTTAAACCCGA
GCGGCTAGAGGCGTTGAAATATTTTATGGTTTATTCTTTGGTGGGGTCCCTTCCTTTATTGTCTTGTATT
ATTTTTATTCAGGAAGGGTGTTCCAGAATGGGTCTGTTTTCTTGGATGGTGGGGCTGTTGGCTTATGGGA
CAGTGGCGCATAAAGATGATAATTTGGGTAGGGTATTGGTTTCGGAGTTGAAAGAAGGGGGTTATTGATG
GTCGGATAGAGAAGACAGAGTATGAAGTTTTTTTTTTAGGAATCAGGTGGTGTTTATATTTTGAGTGGTA
GTCTTTTTATTTAAGTTTCCTGCTTTTGGTGTTCATTTGTGGCTGCCTAAGGCTCATGTAGAGTCCCCTG
TGTTTGGTTCGATGTTGTTAGCTGGAATTATGATAAAGTTAGGGGTAGTGGGTATCTATCGATTCCAATC
CTCTGGAAAGTCTTTGTTTTTTGACTATCCTGTAGTGAATACTTTTTTTTTTTATTTCTGTTTTGGTTTG
GTTATGGTGAATTTGATTTGTAGGCGACAGTATGATTTGAAGGCTTTTGTGGCTTATTCTTCTATAGTTC
ATATGTCTTTAGTTTTAATAACAATTTGGTCTGGGTCTTATATGGCGGCTGTGGGAGCGTTGTTTTTGAG
ATTTTCTCATGGATTGTGTTCGTCTGCCTTGTTTATGAAATTAAAAAGCTTTTATGTGATGAGCGGGTCT
CGGAATGTAGTTGTGAATTCAGGGGTTATATATTTTTTTCCCATGTTATGTATGTTTTGGTTTGTGTTTT
GTTCGATGAAATGTTCTATCCCAATAAGATTAAAATTTTTTTCTGAAGTCTTGTTGATTTTTTCAGGTAT
AGGGTTTGGGTTTTGGAGAGTCATGGTGTTTCTTTTTAAAGTATTTTTTTGTGGGTTGTATTGTTTGGTA
CTTTATTTGTTTGTGTCACACGGTAAGAGGAATGTAGTAGTGAACTTTGTGGGGGGTTTTCGTCAGAGTT
ATGTGTATTTTTTGTTATTGTGGTATCATTTTTTTTTATTGTATTTTTATTTTTTGGGTTTCAATTCTTT
GGGGGGGTTATCTTAAGGATGTAAGAATCTTGATAGCTAAATGCATATAGTGCAGTTTTGAAGAAACTGA
GGTGGTTTAAAAACCTTAAGATGGAAAG
