# Supplementary material for: Hammerhead flatworms (Platyhelminthes, Geoplanidae, Bipaliinae): mitochondrial genomes and description of two new species from France, Italy, and Mayotte
Source: PeerJ. 2022 Feb 1;10:e12725. doi: 10.7717/peerj.12725 (PMC8815365; doi:10.7717/peerj.12725)
Supplement: Supplemental Information 4 — 6 complete mitogenomes sequences deposited as MZ561467–MZ561472. [file peerj-10-12725-s004.zip › Supplemental - Mitogenomes deposited in GenBank but not available yet/MZ561471 Mitogenome Humbertium covidum MNHN JL090 HUMBERTIUM2_mtDNA_final.fasta]

>HUMBERTIUM2_mtDNA_final
ATGATGTATATAAGGCGGTGATTGTTTTCTTCTAAACATAAGGATATTGGAACTTTATATTTTATATTAGGAATATTAATGGGTCTTGTTGGAACTAGTTTTAGAGTTTTGATTCGTGTAGAATTAGGTTTTTCTGGTGTTTTTTTTGGTGATTCTATTTTATATAATTTAATAATAACTTCACATGGATTAATAATGATTTTTTTTTTTATTATGCCTGTGATGATAGGAGGTTTTGGAAATTGATTAATTCCTTTGATGATGTGTATTCCAGATATGGCTTTTCCTCGTGCAAATAAATTAAGTTTTTGATTATTAGTTCCGTCTATAATTTTTTTAAGTTGTTCTTTGTTTGCTATGGGAGGAGTAGGAGCTGGATGGACTTTATATCCTCCGTTAACAAAAAAAATTTTTCATAGAGGTGTGGCTATGGATTATGCTATTTTTTCTTTACATATAGCTGGGTTGAGATCTATTTTAGGAGCTATAAAATTTATAACTACTATATTAAATATGAAGTTAGGTTCTTTAATTTATTTACCTTTATTTGTATGATCTATTTTAGTTACTGCTTTTTTGTTACTTCTTTCGTTACCTGTTTTAGCTGGAGGATTAACAATGTTATTAACTGATCGTAATTTTAATACAAGTTTTTTTGATCCTGCTGGAGGAGGAGATCCTATTTTGTTTCAGCATATTTTTTGATTTTTTGGACATCCTGAAGTTTATATTTTAATTTTACCTGGGTTCGGAATGATTTCACATATAGTAATTTTTTATAGAGGTAAGCGGTTTTCTTTTGGACATTTAGGAATGCTTTATGCTATGATAAGAATAGGTTTCTTAGGTTTTATCGTTTGAGCTCACCACATGTATACTGTAGGTTTGGATTTAGATTCTCGTGCTTACTTTACTGGAGCTACAATGATTATAGGAGTTCCGACTGGTATAAAGGTTTTTAGATGGCTAGCAACTATTTATGGTGCAGATTGAGATTTTTTTTCAAATTCAATTTCTTTGTTATGGGCCTTGGGTTTTATTTTTTTGTTTACAGTAGGGGGTTTAACTGGGATTGTACTTTCTAAAGCTAGGTTAGATATTAGATTGCATGATACTTATTATGTAGTAGCCCATTTTCATTATGTTTTATCTTTAGGAGCTGTATTTTCTATATTTGGAGGATTTATTCATTGGTGACCTTTGTTTTCTGGATGTAAAATGAATCCTTATTATTTATTTTCTCATTTTTGAATAATGTTTGTTGGTGTAAAATTAACTTTTTTTCCTCAGCATTTTTTAGGTCTTCAAGGTATGCCTCGTCGTTACGTAGATTATTTGGATGATTTTTCTTTTTGAAACAAGGTTTCTAGTATTGGATCAATGGTTTCCTTATTAGGAGTAGTTTTTTTTTTTTACATATTAATAAGAAGTTTATTAGAAGAGCGGCAATCTATTTCTGTTTTTAGTAATAGGGCTAGGTCTGAGTGACATAATTTTATTAGTCCTTTAGCATTTCATACAAAAGAATCACGTAGAGTAATTTTTTCTTAAATTTACAAATAAATTTGGTGTAAGCAAGCATAGAAAATTTTCTTTTTTAAGGAAACTTTATTAATTAAAAGTTAATTTATTGTTCAAATAAGAAATGTTGGTTAGATTAATTCTTTTTTTTATTTTGATTATAAGATTTTTTGTTAAATTTTTTTCTAAAGTTGTCCTCTTAGGAGTAAGAATGATAAGGGCTTGTATTTTAGTTTTTATTATATTGAGAACTTTAAATTTATTTTGATATGGATTGATTTTTTTATTAATCAATGTAGGAGGTAGGATGGTTTTATTTTATTACATGTTTTCGTTACAATCAAAACCTGTGAGTTCGTTTTATTTGTTTCTTTTTTTTTTTTTTTCTTTTTCTATATTTTTTTTTTTAAAATATGTAGCTAGTTTAAGAAGGATAAAAATAGTTTCAGAGTTGTTATTAAAAATAAGTCACATGGAAGAAGTGTCTTTTTATTTATTTAGTTTAATAGAGTCAAATTTTTTAGTTTTTTTAAGATTATTTTTGATTTTTGTTCTTTTCGTAGTTAGAATGATGACTAGAATTATTGGAGGTTCTTTTCGTTATTTATTGTTATAGGAGTAAGTAGGCTGAATAAAAATTTTTTTTTTAAGTTTTGGTTTTTTAGTTTATTTTTTATTAAGAATCTTAATGTTATTAAATGCTTTTTATTATGTTGGTCCTGTGTATTTAGTATTGGATTTAAGAAGGTTGCGAGTTTTTGATTATTATTCTTTAAGACTTTTTTTTGATTTTTTTAGTTTGCTTTATTTATTTGTGTTGTTTAGTATAGTAAGGAGGATTCATTTATTTACTTATGTATATATGGGGAAAGATTGTAATTTGTTTCGTTTTTTTTCTGTTCTAAATATATTTGTTTTTTCTATGATAATTTTAATTTTATTTCCAAAACTAATAAGTTTACTATTAGGGTGAGATGGTTTAGGTTTTAGTAGTTTTTTATTAGTTGCTTGATTTGGATGTGCTAGAAGTCGGTTTTCTAGGTTAAAGACGTTTTTAGTTAATCGTTTGGGAGATGGTTTGTTCTTAATAAGTTTATATTATTTTTTTGTCCAAGGACATTTTTTTTTAAAAACTTTAGATTTAATTATAAATTTAATTTTTATTGTACTTATATTTTCTTTATTTACGAAGAGTGCTCATTTTCCTTTTAGAAGGTGACTTCCTGATGCTATGGCAGCTCCTACTCCCGTGTCTGCATTAGTTCATTCGTCAACTTTAGTAACAGCAGGTTTGTATTTATTGTTTCGATTTAGATATTTAATTTCTTATGAAATGATGGAAGTTATTCAATATTTAGGTTTTTGAACTTTATTTTTAGGAAGGTTAGGAGCTTGTTTTGATAAAAATTCTAAGAAGATTGTGGCTTATTCTACACTAAGTCAATTAGGATTTATGAGATTAGTTCTTTCTTTAGGATGTAGGAATTTGTGTTTTTTTTATATGATGGCACATGCTTTATTTAAGGCTTTATTATTTATTTCAGTAGGATGTTTTTTAGTAGTAAAGTTTCATAAACAAGATATACGCCATTTAAAAAAATGTTGAAGATTGGGGCCTGTAATTTCTTTTAGGTTATTTTTTAGATGTTTTTCATTAAGAGGATTTCCTTTTTTTTCTGGTTTTTATATCAAGGAAATAATAGTAAAAAGTATATATTTTAAAAAATTTAAAAATTTTTTGGTTTGGGTATTTTTTCTTTCTTTAGTGTTTACAGTGTTCTATTCGTTTCGTTTATTCGGTTTTATTAGTTTTAAGTTTCAGAAAAATTATGGAGTTTTTTCAAGTTTAAAAGTGATTAAATTATTAGTTTTTTTTATTTTATATATAAGAATTATCGGATTAGGTGTAGTTTTGTTTAAAACTTTATACATTTGAGTTAAATTTGGTTCTTCCTTGAGCGTTTTATTATATAGAATTTTAGGGGTTATTATTAGTCAATACATGATTACATATTTAGAAATTTTAAAATTATTAAGATTCGTAAAATACTTTATTTATATGTTTTTTTTGAAAATATTAACTGTAAGATTTAATCGTCTTTATGTAGTAGGAAATTATTTGATTCAAATAATTGATAAAGGTTTCTTCTTGTTTTATTTCATAAAAAAGATGAAAAAAATTTTTCAAATTAAATTTAGAAAAATATTTTTTAAGAGATTCTTTTTAAAATGATTAAGATTAGTTGGGTTTAGCTTTCTTTTTATTTTTTTGTTATTCTTTTTTTAAATTTAAATTAAAGAGAGTTGCAACTTAATTAGACACAACTTCTTAAAAAGAAAAAAATATTTTGAAAATATTTTTCGAAATTTTTGAAAATTTCTTGTTTCTTTAGAAATTAGTTTTAATAAAAATATTTAGTTGTCAACTAAAAGATAAATAGATTTAAATTTATTTTTTTTTAGAGACCTGAATAGGATTCGGTTTCGACCCGAAACAAAAAACTGAATAAATTTGTTTTTCTAAAAATTTAATACTTTATGAATACAGGTTTCCATTTAGTTCATTTTAGTCCGTGGCCTGTGTTGGCCGCTTTTAGAGTTGGAGGTTTATTAATTTCAAGACTTCTGTTAATGCATTATAAGTTTTTTTTTTTTTTTTTTTTGAAAGTTTTTGTGTTAATATTTATTTTATTATTATGGTTTGGAGATGTGGAGGTAGAATCTTGAGTAGGATGACATTCTAAAGTCGTAGTTTCTGGTTTGCGAATGGGAGTGGTTTTATTTATAGTTTCTGAAATTTTATTTTTTTTTAGTTTTTTTTGAAGATTTTTTCATAAATGTTGAAGTCCTAGAATGAAGTTAAAAGTTTGACCGCCTTATGGATTTGAAAAAGTTTTAGTAGATCCTTATGGTTTTCCTTTATTAAACACTATATTGTTACTTTCTTCTGGTGTTAGTATAACGTTAGCTCATCATTCGATAATGTTTCGTTTGTATAAGACTAGAATAGGCAGAATTTTATTAACTTTATTTTTTGGATTATTATTTTTAGATGTCCAATTTGAAGAATATACGTTAAGTAAATTTTCTATGAAAAGATTAATTTATGGAAGAATTTTTTTTTTATTAACCGGTTTCCATGGGTTTCATGTGTTGGTTGGATTTTTAATGATTAGATACAAATTAATTCGACTAATTCAAGCTGTTTCTTTATCAAGAGATCAGCATGTAAGGTTTGAAGCTGCAGCTTGATATTGACATTTTGTCGATGTAGTTTGAATATTTTTATATTTTTTTATTTACTGATATGGTTTTATGGTTTAATCTAAAGATATAAGGACTGCGAGGTTGTAGATTACTGCGATATAGTAAAGTTTAAGAATATGTTTCTTCTATATTAAAGAAAAATTTTTTTGATTGTGTATGCATGTAAAATTTTGAATTTTAAGGAATAATAATATTTATAGAAATATGGAAAGTAAAGATAAGGATGTGGAATCTTTTTTTAAGTCTTAAATTCTTAATTTAAATATAGAGAAAATTTTCTCCCATATTAATTAATTTGACTTAAAAATTTTTTTAATGTTGTTGGATATATTTTCTTCTTTAGATTTTTGTTTTTCAAATTTTATGATATTAAATTATTTTAGATTTTCTTGATTAATTGTAATAGTTTTAGGAAGATTTTTTTTTAGAAATTATTTTTTAACTTTAGGAAAAATTTTTATTACAATTTTTTTTAAAAATGTGTGAATAGAAAAGAAGAAAGGATTTAAATTAATTTTTTTGTTATTATCTGTAATTTTTTCTTTTCTTTTTTTTCAAAAATTATTAGGTTTATTTCCTTATACTTTTAGAATAACTAGACATATGGTTTTTAATATAATAATAGCTTTTGAAGTATGATTTAGGATTATATTGTTTGGATTTTTTAGAAAATTATCTAGTTTGTTTGGGCATTTCAGTCCGTTTGGAAGACCTTTAGTTCTTTCTAATTTTTTAAATTTAATTGAAATAGTGAGTGTCTTAATTCGTTTTGTAACTTTATCTTTGCGTTTGTCTGTAAATATAAGTACTGGTCATATTTTTTTAGGACTAGTCTCTTCTTGACTGTTAATTTGTAGTTCCTTTGGTTTATGAGGTATTAGTTTTATTTGTTTTGTAGGTTATTTTTTTTTTGAGATATTTGTTTGTTTTATTCAAGCTTTAGTATTTAATTTGTTATTAGTTCAATATTTTGATGAAGTTTAATATTGTTAAATGGATTTATTAAAAATTTATAAGAAAGTTTTTAAATAGAATAATTAGGAAAAGTATAAATTGGTGTATAAGTAGTTTACAACTACTAGGTAAATAAAAAAATTTTTTCTAATAAAATACTTAAATGCTTTTATTAATAAATTGAGTTTTTTCTATAATAAGTGTAATAATTTGTGTTTTATTTTTTACAATGTTTGAGCGAAAGTTTTTAAGATATGTTCAGCTTCGTAAGGGACCTAAAAAGGTTGGATTTTTAGGTTTAATTACACCTTTAGCAGACACAATTAAGTTAGTTTTAAAGACTTCTAGTGTAATAATTAGTTCTAAAGGAATATTATTTTTTGTAGGTCCATTTTTATCTATATTTATTTTGTTTTTATTATGAAGGATTTTTCCTTTTTTTTTTTTTTCTAATATTTTTTTTTTTGGTTTTGTGGTATTTTTCTGTTTAAGAAGATTAAAAGTTTATTCTGTATTAAGTTCTGGTTGAGGAAGAAATTCAAAGTATTCTATGCTTGGAGCGTTTCGGGGGGTAGCACAAGTTGTTTCGTATGAAATTATATTAATTTTTGTTGCATTTTTCCCTTTATGTAGACAAGGGAGATATAAAATGTTTTCTTTTCTAGAAGAAACTTATGCGTATGGTCTTTGGTTTTTTGTTTTTTTTTTACTATGGGTAGTGAGATGTATAGGGGAAACAAAACGTTCTCCTTTTGATTTTGCAGAAGGAGAGAGAGAATTAGTATCTGGTTTTAAAACTGAGTACGGGGCACTGGAATTTGCTTTTCTTTTTCTTGGAGAATATGGACAAATAGTATTTATAAGATGTATTAGGGTACTTTTATTTTTTTTTAATTATTTTGGTTTTATGCATTTATTTTTAGGAATTTTGATAGCTGTTACATTTATTTGATTTCGAGCTTCTTTTCCTCGTTTTCGTTATGATTTGTTTATGGAGTTAGCTTGAAATTGAGGTTTATTGTTTTTGATTTTTTTTATTTTTTATTTAATTTCTTTATAAGTTTATATTCTATAATTTTTCTAAAATAAATTTCAAAGAAATATTTTTTTAGTTGCTTTCACACTAAATATTTTTTATTCTTAATTTAAAATTAAAAATTTCGCATTTTTAGCTAAGCTAAAAAAGCCAACTTTTTTTAGAGCAAGGTAGTAGCCTTCAAAAGGGAAAATTTGCAACAATTAGGATTTATATTTTAAAAATAATCTGTAATGTTTCTTCAAGAGGATTTTAAGTTAATAAAAACTTTAAATTTTCAAAATTTAAAATGGAAAAGAATTTTCAAATCTTAAAAATTTTACATAAATATGAAATTTGGAATGTTAAAATCTCATTCGCCTATAGGAAAGTTTCTCGATTTATTTCATGATTGGTCTTTATTTGTCCTAATAATAATTTCATTTTTAGTTTTTAGAATAATAGTTATTTTTAGTTTAAAAACTTTTCGTTTTAACGATTGTACTGAGAAAAAGTTTTTAGAATTAATTTGAACTGTAATCCCAGGTTTAGTTTTATTACTTGTGGTTGTTCCAAGATTTTATGGTTTATACTTATTGGATTTAAAATCTTATATATTTCCTTTAAGAAGAGTTAAGATCATAGGACGTCAATGATATTGAAGATATAAATACACACCTCGTTCTTTGGCTGTAAATTACGGCAAAGAAAAAAAAATTGTTTTGAGATATGATTCTTATCTAAAAAAATATTCTACGAATACAGTTCGAGGTTTAGATGTAGATACCCCATTAGTTCTTGTTTCAAAGATTGTAACTCGTTTATTGTTAAGATCAAGAGATGTAATACATAGATTTGCTGTACCTCAATTAGGATTTAAGTTGGACTGTGTTCCTGGACGTTTAAATTCTAGCTTTATATTGATGGGACATGTGGGAAAGTTCTATGGACAGTGTTCAGAAATTTGTGGTGCAAATCATTCTTTTATGCCAATTAGAATTGAATGTCTGCCAAGAGATTATGTTTTTTTCTCTCACAATAAAGAAATTTTGAAACTAATTAATGGTAATAAATCTCATAATTGATTTTGACGACTTTTAGGCTACTAATAATTCTAAAAATAGTTTAATAAAAATTCAGGTTTTGGGGATTTGAGATTGTTGGTGTATACAGACATTTTTTGAAAGTTCCAATGTAAAAGTAAATATTACAGTTTAGCAAAATGATATTTTTATTTTTTTTTTTTTTTTTTTGTTTACTTTTAATTTTTATATTTGTATTATGAATTTATTGATCAGATTTAATAGGTTTAAGAATGTTTCGAGAAACTAAATCTTCTTTTGAGTGCGGATTTGATTCTTCGAGGAAGGCACGATTACCTTTCTCATTACGATTTTTTTTAATTTTAATTTTTTTTTTACTTTTAGATATTGAAGTTTGTTTGTTACTACAATTGCCTTATGAAGTTGAAAAAAAATTATTTTTAAAACGATTAAGGTTTATTTTATTCTTATTATTTTTATTAGTTGGTATTCTTGAGGAATTTCGACGAGGATTTTTAAAATGAAAGAAGTTACTTAGTAATTTAAAATAAAAATATTTAATTTGCATTTAAACAATAAAATTTAAAAATAATTTTCGAAGTAATAGAGGGTGTATAAAACTTATAAGTTACTTTAGTTCAAATATGAAAAAAAAGTTTATGAAAATTAGTAAGTTATTTTTTTTAAAATTTAAATCAATAAAGTTATTTTCTGTTTTTGGTCAATTTTTTTTTATTTTAAGTATTTTGAGAACTAAATCTTCAATTAGGATGATTTTATTTTTAGAAGGACTTGCATTTTTTAGTTATGTGGTAATTGTTTGAAAAGATTATGAAAAATTTGGAAAATATTTACCTATAGTTTTTATTTCTTCTGTAATTCCTTTTTTATTTATAGTTTGAGGAGTAATTTTATTAAAAGAATTAATAGTAATCTTTGCATTTTTATTTAAGTTGAGATTTTTTCCTTTTGTATGGTGATTTCCATTTTTAAGAAGATTTTTGAATTTTTTTTTATTTTTTATTTTAGGAATTGTAAAAAAGATTTTTCCTTTATTAATGATTTTTTTGAAACATTTGGTAAGTTTTAAAGTTTTATTTTTTATGTCTATATTAACTATATTTATTTCATTGATAAAATTAATAATGTTTCAGAATGATTTGAAGGTATTTTTTGCATGGTCATCTAAAATTAACTTTGGATGAATTATAATTTTAATGTCTCAGGTTTGATTAGGAGGTTTAGTTTATTTAGTAATATATGTAAGTTTGATTTCTCTATTGTTTTTATATATTGAAGAAAATGGACTTTTTTTTGATCAGTTTTTAAAAAAAAGAATAAAAACAGTTTTAATAATTTTGGTTGTCTTAGTTTCTTTCTTAGGTTTACCTCCATTTTTAGGATTTTTATATAAGTTTATATTAATAAATAGTTTAGTTAATTTTGATTATATGCAACTGTCTGCATTAATAATGATAACATTAATCATGCTTTTAACATTTAATTCTTTTGTTTACATTAATATACTTTTTAAGTTAAAAGTTTTGAAGCATATTATGGTTTATAAAAATGTTAGAAGAAGTGTTTTGTTAGGAATAATTATGTATATTTTAATAAGAATAAGATTACTTTCACTTTAAAAAAAATTATATGGTTCATTCTTCTAAAATAGATTTATTATTAGTTTATTTTATTTCTAAAATTAGTTTGGGAATTTTGTTTGTAAGAGTTTATTATAATTGATTAAATATAAAGAAAAATTAAAGATTTAGTAATAAGTTAAATAAACTGTGTGGTTCATGCCCAAATAATGAGATGTATTTTTCTCTTGCTAGAGTAATTTTTAGAAAATTTAGAAGTAGTTTATAAAAAATATTAATTTGTGGAATTAAAGAAGAGAAAAAATTTTTCTTTTAAATTAATTCAAATTTCGTATAATAAGTATAATTAATTGCAGATTAATTGGTAAAATCATTTTGAATAATTTTAATTTGTTTTTAAGAAAAAATTTAATTTTGGTTTTTTTAATTGATAAGATTTTAAACATTAAAAAAATATATAAATATAAAAGTATTTTGTTTTGAAAATAAAATTAGGGAAAAATTTTTAAGAGTTTAGATGTGGGTTTTAAAAAATGATTAGAATAAATCAGATAAAGTAAATTTTATTTAGAAAAGTAAATTAGAGTGCCAGCAGCTGCGGTTATACTCAGTTTAAAAAATTAATTTTAAGAAAAAATTTTAAAGAATTTTTAAAAAAATTTAAGGTAATATTATTATTTTTTTTAGTTCTTATATAAATGTTTTAAAAGTTATAGTTAAAATTGTTGGTAATAATAAGTATAATAACTTAAAAATTTTTTACTATAAAAAATAAAAAGATTTGGCAGTAAATTTAAATAATCTGGGGAATGTGTTTAATAAAGAGAATTTACACTTACTAATTTGTTAGTCTTAATGGAAGGTTAGTGTACGGTTGTTTAAAAGATTTTTTTAAGAAAAAAAAATCTTAAATGCAAATCATTGTGCTGCTTATAGATTAAATATTAAATTCATTACATTAAAGTTTTTTAAACTGAAAATCGAAAAACTAAGGACTAGACAGTAAAAATTTAAAAATATGAAATTTTGAAAATAAAAAAAAATTTGAGTACACATTGCCCGTCAATTTTCTTTGGAAGATAAGTCGTAACATGGTAAATTTAGCTGAAGCTGAATTTTTTTTTATGGCAGAAATTCAATGCATTAGTTTTAGGGGCTAAAAATAAGAAATCTTTTTCTTTTTTTGAATATTTTAAAGAGAAATATAAATTGTAAATTTATAAGTAGGTTAAATAAAAGTTATCTTTCAAAAATTGTCTTTATTTAGTATAATTTAGTATATTTATTTTCCAAATAAAAGATCAGAAATTTAAGTTTGAATGAAGAAATAAAAGAAAGATTTTAGTATTAAAGTAATAGATTTCTAATCTGTTTATTGAAGAATTTACAATTTTTCATCTTTTAAAAATAGAAAAAATTTGTTTAAAATTATTTTTAATCCTTTTTGTATAACGGTTTTTAGGAAAAAAAATTTATTAAAATTATTTCTCGAAAAAAAAATATTTAAATTAAATTTAAATGAAATTAGAAGTTTATTCCTATGTAGATAATACATAATTTTATTGAATTGAAGATTTTATTATTTATGAATTTATTCTTTTCAAAAACTATAAGAAAAAATTTAATTTAGAAGTGAAATTTTTTTCGATTTTTTTTATCTAGTAAATTTTAGGAAGAGAAAAAGCTTTTCGAAAAATAAAAAAATTTTTTGTGGACAAAAGTAAAAAAAAAAAATCTTTATTTTTTAATAAAGTAAGACTTCAAATTGGTTCTCTATTTTTAATAAAAATTTCAATTTTAAAAATCAGTCCAAAATTAATAAAATATAAATTTTAAAAGTATCTTTTGAAGAAATTAAAAAATTAGTATAAAAAAAGAAATAAAGAAATCAATTTTGCTTTTCAACTGTTTATTAAAAACATTTCTTTTTTTTTAAAAAGTATTTCCTGCTCAATGAATGAAAATTAAGTTTAAATTGCTGCAGTATTCTGACTGTGCAAAGGTAGCATAATTACTTGTCTATTAAAAATAGAATTGTTTGAATGGATTAATGAAAAAGTTTTTTTTTTATTTTTTAAAATAGTTTAGTTAAGAACTTAAATAAAGAGTGAAGATTCTCTTACTAATATAATAAACTTAAGACGAAAAGACCCTACAGAGTTTTGAATAAAATATATTATAAGTATAATGTTTTTTAATGGGGAATTAGAGAAAATATTTTTTTTTAATTAATTCAATATTAAATAAAACTTCCTTAGGGATAACAGGGCAATAAAATTTTAGAGTTCTTATCACAAATTTTGCTTGCTACCTCGATGTTGAATCATAATAAAAATTAAATGAAGATATTTAATATTTTAGTCTGTTCGACTATTAAAATTTTTCGTGATTTGAGTTTAGACCGATGTAAATCAGGTTGGTTTTTATCTAATAGGTTAAAGTGTTGTACGAAAGGACTCAGCTTTGTTAAATTATTTTTTATTGTGGCAGAAAAATGCATTGAATTTAAGCTTCAAAGATAGAAAGTTTGTTTTCTCTTTAAATAAAACATAATATAAAAATAGGGATTTCTTCTAATTGTTGCAAATTTTCCCTTTTGAAGGCTACTACCTTGCTCTAAAAAAAGTTGGCTTTTTTAGCTTAGCTAAAAATGCGAAATTTTTAATTTTAAATTAAGAATAAAAAATATTTAGTGTGGAAGCAACTAAAAAAATATTTCTTTGAAATTATTTTAGAATCATTTGAATAATTTTTATTAATTTTGAAAATTTAAAGTTTTAGCTTAAAAGTTTTGGCCGATTAAAGGAAGTTATATTTTTATTAAAAATTATTAAGTATTTCCTAGAATTAAGTTTTATTTTTCAAATTTATTTGGCTTATATAAATATAAATTTATAATATATATATATATATATATATATATATAATAAAGTTATATTTTAAATATATAACTTAATTAAAATTTATATCTAATTATGAAAAAAAAAAAAAAAAAACCCAATTTTATTTTAGTTTTGTAATCTAAATTTGAAGAAAAATTTTTTCTTAATTGAGAATGTAAAGTATAGTGTTAGTATAAATATTTGGCCGTTAACCAAAAGAAATTTTTTAAAAAATTACTTTATAATATTATAAAATAGAAGATGAGGTATTTAAGAAATTTTTTTGTTTTTCGAATTAAAGATTCTATTGGACGTTTAGTGAAAGGTTTGATAATTGATTTACCTAGACCTAAGAAAATTTCTTTTTTTTGGAATTTAGGTTCATTATTAGGTTTGTTTCTTGGAGTGCAAATAATAAGGGGGCTTTTTTTATCTTTCAGTTATGTTAGAAGCGTAGAGTTTGCTTTTTCTAGTGTAGATTTAATTTATCGAGATGTTTATTTAGGATTTTTTATTCGTAGGATTCATTCAAATGGGGCTACTTTTTTTTTCTTATGCTTATATATCCATATGTTTCGAGGAATTTATTATTCTTCTTATAGATACGTTAAGGTTTGAATTATAGGATGTTTTATTTTTGTAGTGTCTATGGCAGTCGCTTTCTTAGGGTATGTTCTCCCTTGAGGACAGATGTCTTTTTGAGGGGCTACTGTAATAACTAATCTTTTTTCAGCAATTCCGTATGTTGGGGAAGATGTGGTGGTCTGATTATGAGGAGGTTTTTCCGTTTCTTTTCCGACTCTAATTCGTTTTTTTAGATTGCATTTTCTTCTTCCTTTTGTTATAGCATTTTTTGTTGTTTTTCATGTTTTTTTTTTGCATGAAACTGGAAGAAATAAACCTTTAGGAATAAAAAGTAAAAAAACTAAGATTTCTTTTCATCCCTATTTTTCTTATCAAGACCTAATAGGATTTTTTTTCACTTTAACTATATTTAGATTTATATGTTTTGGATTTCCATTTTTTTTTTTAGATTGTGAAAAATTTTTAGAAGCTAAAGTTTTAGTCACACCTCCACATATTCAGCCTGAATGATATTTTTTACCTGCGTATACGATTTTGCGTTCTATTCCTAAAAAGTTAGGGGGTGTTTTGGCTTTGTTAATGTTTGTGGTTGTTTTTTTTCTAATACCATGATTAAGTTTTCGGGATTTTGTTGGAAAAGGATTAATTTTTCGTTTTTTTTTTTTCGTTTGAATATTAAAATTTGTTCTATTAATGTGATTAGGTGCATGCTCCGTGGTATATCCTTATATATTCATAGGACGAATATGTTCGTTTGTTTATTTTTTTCTTTTCTTTTTTTTTTAACGAATAAATGTGAATTTTTAGTTTTAAAGATTTTTTGATTTTTTTTTTTTTTTTTTATTTATTTTTGTTTTATTATTATAGTTTTCGTTTTTTGAAATTTTTAGTTTCTGTAGAAATTTCTTTAGTCTTTTTATTTCTATTTTTTAGAGTTTTTATAGGTTATGGTGAAATGAATTTTATGTTGATTTTTTTAAGAATAATAGCTTGTGGTGTAGCTATTGGTTTGTCTGTAATGGTTAGATGAATGCGTTTTTTTGATAAGACTGTTTATTCGTTAAGGACAATTAGTAGTTTATAAATAATATTTTTATTTGAGGCAATTACTTTTTTAATAAGAATTTTTCTTTTTAGTTTATTTATGTCTAACAAGATTAGTCGAATTTATTTAATAGTTTTAGGAATTATTATTTTTTTTGTACAAAATAATTATAGTTTTTTTGTTTCTGAAAAATTATGGATGGGAAGAGGTGAGATGTTGGATTCAATAGCTTATTTTTTTATTTTTTTATCTATGTTGATTATATTATATGTTGTTGTGATAGGAATAAAATCTTCGTTATTTTATTTTTTAAAAGTTAGTTTATTAATAGTATTGATATGGTTTTTTATGTCTATAAATGCTTTATATTTGTTTATTTTTTTTGAAAGATCTTTTATTTTAATGTTTTTATTGATAATGATATGAGGAATGAATCCAGAGCGAATTGAAGCTTTAAATTATTTTTTAATTTATTCTATGGTAGGTTCTGTTCCTTTGTTAATTGCGATAGTATTTATTCAGGAAGGTCTATCTGTTATGGGTTTATTTTCATGAGTAGTAAGAAGGTTAGCTTCAGGTAGGATTAGGCATAAAGAGATTGGTGAATCTGCAGTTATTGTCAGGGATTTAGAGTTATCTGGTTTTTTTTTAGGGCTTGATGAAAAAGAAATTTTAAGTTTTTTTTATAGGAGGCAATTAGTTTTTTTTTTTTGGATTGTTGTTTTTTTATTTAAGTTTCCTGCGTTTGGAGTTCATTTATGACTTCCAAAGGCACATGTTGAGTCCCCAGTATTTGGTTCTATGTTATTAGCTGGAATTATGATAAAGTTAGGAGTTGTGGGAATTTTTCGTTTTTTTTTGTCTGGGAAGAGAATGTTTTGGGATGTAAATGTAGTGAATAGCTTTTTTTTTTATTTTTGTTTTAGGATATTTTTAGTAAAATTAATTTGTAGTCGACAATTTGATTTAAAGGCGTTTGTTGCTTATTCTTCTGTTGTACATATGTCTTTAATTTTAATAGTAATTTGATCTGGATCTGTTGTTAGAATATTAGGTTCTTTGTTTTTAAGTTTTGCTCATGGGTTGTGTTCTTCGGCTCTTTTTTTAAATTTAAAATGTTTTTATTTAGTTAGAACTTCACGAAAAATTATTATAAATTCAGGTTATTTGTTTTTAAGGCCGATACTTTGTTTTTTTTGATTTGTATTTTGTTCTGTTAAATGTTCAATTCCTATAAGGTTGAATTTTTTTTCTGAAATTTTTTTAATTTTTTCTGGAATAGGATTTAAACTATGAAGATTTCTTTCTTTTTTTTTAAAAATATTGTTGTGTGGTTTGTATTGTATTTTATTATATGCTTATGTTGTCCATGGGAAGAGAAAATTTGTTTATAATTTTAAAATTAGGGTAAATTTTATGTATACCTATTTATTAGTTTTATGATATCATTTTTTTCTTGTATATTTTTATTTTTTTTGTTTTAAAACAATAGGATTGGTTTTTTAATAAAATAAAAAAGGATTTAGGAAAATTTAATTGAAATTCAATAGCTTAAGAAAATTAGAGTTTAGTTTTGAAGAAACTGCGGTAAAGTTATTTTTGGATTGGATA
